# Supplementary material for: Ethyl 4-(tert-butyl­amino)-3-nitro­benzoate
Source: Acta Crystallogr Sect E Struct Rep Online. 2008 Jul 19;64(Pt 8):o1550–1. doi: 10.1107/S160053680802206X (PMC2962174; doi:10.1107/S160053680802206X)
Supplement: Supplementary file 1 [file e-64-o1550-sup1.cif]

##############################################################################
###                                                                        ###
###        Electronic paper (Acta Crystallographica Section E)             ###
###                                                                        ###
##############################################################################
#                                                                            #
# This CIF contains the data in a paper accepted for publication in Acta     #
# Crystallographica Section E. It conforms to the requirements of Notes      #
# for Authors for Section E, and has been peer reviewed under the auspices   #
# of the IUCr Commission on Journals.                                        #
#                                                                            #
# Full details of the Crystallographic Information File format               #
# are given in the paper "The Crystallographic Information File (CIF):       #
# a New Standard Archive File for Crystallography" by S. R. Hall, F. H.      #
# Allen and I. D. Brown [Acta Cryst. (1991), A47, 655-685].                  #
#                                                                            #
# The current version of the core CIF dictionary is obtainable from          #
# ftp://ftp.iucr.org/pub/cif_core.dic. The current version number is 2.4.    #
#                                                                            #
# Software is freely available for graphical display of the structure(s) in  #
# this CIF.  For information consult the CIF home page http://www.iucr.org/  #
# cif/home.html                                                              #
#                                                                            #
# This file may be used for bona fide research purposes within the           #
# scientific community so long as proper attribution is given to the journal # 
# article from which it was obtained.                                        #
#                                                                            #
##############################################################################
                                             
data_global
_audit_creation_method     'form.cif (version 2.0)'
_journal_data_validation_number     ?
_journal_date_recd_electronic     2008-07-11
_journal_date_accepted     2008-07-15
_journal_name_full     'Acta Crystallographica, Section E'
_journal_year     2008
_journal_volume     64
_journal_issue      8
_journal_page_first     o1550
_journal_page_last     o1551
_journal_paper_category     QO
_journal_coeditor_code     AT2594
_publ_contact_author_name     'Prof. Fun Hoong Kun'
_publ_contact_author_address
;
      X-ray Crystallography Unit
      School of Physics
      Universiti Sains Malaysia
      11800 USM, Penang
      MALAYSIA
;
_publ_contact_author_email     hkfun@usm.my
_publ_contact_author_fax     '6 04 6579150'
_publ_contact_author_phone     '6 04 6533652'
_publ_section_title
;
Ethyl 4-(<i>tert</i>-butylamino)-3-nitrobenzoate
;
loop_
    _publ_author_name
    _publ_author_footnote
    _publ_author_address
    'Mohd. Maidin, Siti Marina' ?
;     School of Pharmaceutical Sciences
      Universiti Sains Malaysia
      11800 USM, Penang
      Malaysia
;
    'Abdul Rahim, Aisyah Saad'
;
      Additional correspondence author, e-mail: aisyah@usm.my.
;
;     School of Pharmaceutical Sciences
      Universiti Sains Malaysia
      11800 USM, Penang
      Malaysia
;
    'Hasnah Osman' ?
;    School of Chemical Sciences
     Universiti Sains Malaysia
     11800 USM, Penang
     Malaysia
;
    'Reza Kia' ?
;     X-ray Crystallography Unit
      School of Physics
      Universiti Sains Malaysia
      11800 USM, Penang
      Malaysia
;
    'Hoong-Kun Fun' ?
;     X-ray Crystallography Unit
      School of Physics
      Universiti Sains Malaysia
      11800 USM, Penang
      Malaysia
;
data_I
_audit_creation_method     SHELXL-97
_chemical_name_systematic
;
Ethyl 4-(<i>tert</i>-butylamino)-3-nitrobenzoate
;
_chemical_name_common
;
;
_chemical_formula_moiety     'C13 H18 N2 O4'
_chemical_formula_sum     'C13 H18 N2 O4'
_chemical_formula_iupac     'C13 H18 N2 O4'
_chemical_formula_weight     266.29
_chemical_melting_point     ?
_symmetry_cell_setting     monoclinic
_symmetry_space_group_name_H-M     'P 21/c'
_symmetry_space_group_name_Hall     '-P 2ybc'
loop_
    _symmetry_equiv_pos_as_xyz
    'x, y, z'
    '-x, y+1/2, -z+1/2'
    '-x, -y, -z'
    'x, -y-1/2, z-1/2'
_cell_length_a     16.0471(5)
_cell_length_b     6.6417(2)
_cell_length_c     30.0180(9)
_cell_angle_alpha     90.00
_cell_angle_beta     121.688(2)
_cell_angle_gamma     90.00
_cell_volume     2722.37(14)
_cell_formula_units_Z     8
_cell_measurement_reflns_used     9969
_cell_measurement_theta_min     2.54
_cell_measurement_theta_max     30.12
_cell_measurement_temperature     100.00(10)
_exptl_crystal_description     'plate'
_exptl_crystal_colour     'yellow'
_exptl_crystal_size_max     0.51
_exptl_crystal_size_mid     0.43
_exptl_crystal_size_min     0.17
_exptl_crystal_density_diffrn     1.299
_exptl_crystal_density_meas     ?
_exptl_crystal_density_method     'not measured'
_exptl_crystal_F_000     1136
_exptl_absorpt_coefficient_mu     0.097
_exptl_absorpt_correction_type     'multi-scan'
_exptl_absorpt_process_details     '(SADABS; Bruker, 2005)'
_exptl_absorpt_correction_T_min     0.8794
_exptl_absorpt_correction_T_max     0.9837
_exptl_special_details
;
The low-temperature data was collected with the Oxford Cyrosystem Cobra
low-temperature attachment.
;
_diffrn_ambient_temperature     100.00(10)
_diffrn_radiation_type     MoK\a
_diffrn_radiation_wavelength     0.71073
_diffrn_radiation_source     'fine-focus sealed tube'
_diffrn_radiation_monochromator     graphite
_diffrn_measurement_device_type
;
Bruker SMART APEXII CCD area-detector
;
_diffrn_measurement_method     '\f and \w'
_diffrn_detector_area_resol_mean     ?
_diffrn_reflns_number     63326
_diffrn_reflns_av_R_equivalents     0.0326
_diffrn_reflns_av_sigmaI/netI     0.0222
_diffrn_reflns_theta_min     1.49
_diffrn_reflns_theta_max     30.28
_diffrn_reflns_theta_full     30.28
_diffrn_measured_fraction_theta_max     0.998
_diffrn_measured_fraction_theta_full     0.998
_diffrn_reflns_limit_h_min     -21
_diffrn_reflns_limit_h_max     22
_diffrn_reflns_limit_k_min     -9
_diffrn_reflns_limit_k_max     9
_diffrn_reflns_limit_l_min     -41
_diffrn_reflns_limit_l_max     42
_diffrn_standards_number     0
_diffrn_standards_interval_count     ?
_diffrn_standards_interval_time     ?
_diffrn_standards_decay_%     ?
_refine_special_details
;
Refinement of <i>F</i>^2^ against ALL reflections. The weighted <i>R</i>-factor
<i>wR</i> and goodness of fit <i>S</i> are based on <i>F</i>^2^, conventional
<i>R</i>-factors <i>R</i> are based on <i>F</i>, with <i>F</i> set to zero for
negative <i>F</i>^2^. The threshold expression of <i>F</i>^2^ >
\s(<i>F</i>^2^) is used only for calculating <i>R</i>-factors(gt) <i>etc</i>.
and is not relevant to the choice of reflections for refinement.
<i>R</i>-factors based on <i>F</i>^2^ are statistically about twice as large
as those based on <i>F</i>, and <i>R</i>- factors based on ALL data will be
even larger.
;
_reflns_number_total     8141
_reflns_number_gt     6368
_reflns_threshold_expression     I>2\s(I)
_refine_ls_structure_factor_coef     Fsqd
_refine_ls_matrix_type     full
_refine_ls_R_factor_all     0.0625
_refine_ls_R_factor_gt     0.0465
_refine_ls_wR_factor_gt     0.1230
_refine_ls_wR_factor_ref     0.1331
_refine_ls_goodness_of_fit_ref     1.040
_refine_ls_restrained_S_all     1.040
_refine_ls_number_reflns     8141
_refine_ls_number_parameters     351
_refine_ls_number_restraints     0
_refine_ls_hydrogen_treatment     constr
_refine_ls_weighting_scheme     calc
_refine_ls_weighting_details
          'calc w=1/[\s^2^(Fo^2^)+(0.0652P)^2^+0.787P] where P=(Fo^2^+2Fc^2^)/3'
_atom_sites_solution_hydrogens     geom
_atom_sites_solution_primary     direct
_atom_sites_solution_secondary     difmap
_refine_ls_shift/su_max     0.001
_refine_ls_shift/su_mean     0.000
_refine_diff_density_max     0.530
_refine_diff_density_min     -0.239
_refine_ls_extinction_method     none
_refine_ls_extinction_coef     ?
loop_
    _atom_type_symbol
    _atom_type_description
    _atom_type_scat_dispersion_real
    _atom_type_scat_dispersion_imag
    _atom_type_scat_source
    'C' 'C' 0.0033 0.0016
                         'International Tables Vol C Tables 4.2.6.8 and 6.1.1.4'
    'H' 'H' 0.0000 0.0000
                         'International Tables Vol C Tables 4.2.6.8 and 6.1.1.4'
    'N' 'N' 0.0061 0.0033
                         'International Tables Vol C Tables 4.2.6.8 and 6.1.1.4'
    'O' 'O' 0.0106 0.0060
                         'International Tables Vol C Tables 4.2.6.8 and 6.1.1.4'
_computing_data_collection     'APEX2 (Bruker, 2005)'
_computing_cell_refinement     'APEX2 (Bruker, 2005)'
_computing_data_reduction     'SAINT (Bruker, 2005)'
_computing_structure_solution     'SHELXTL (Sheldrick, 2008)'
_computing_structure_refinement     'SHELXTL (Sheldrick, 2008)'
_computing_molecular_graphics     'SHELXTL (Sheldrick, 2008)'
_computing_publication_material
;
SHELXTL (Sheldrick, 2008) and PLATON (Spek, 2003)
;
loop_
    _atom_site_type_symbol
    _atom_site_label
    _atom_site_fract_x
    _atom_site_fract_y
    _atom_site_fract_z
    _atom_site_U_iso_or_equiv
    _atom_site_adp_type
    _atom_site_calc_flag
    _atom_site_refinement_flags
    _atom_site_occupancy
    _atom_site_disorder_assembly
    _atom_site_disorder_group
    O O1A 1.01188(6) 0.50707(13) 0.90700(3) 0.02027(18) Uani d . 1 . .
    O O2A 0.87073(6) 0.53054(14) 0.90534(3) 0.02371(19) Uani d . 1 . .
    O O3A 0.57249(6) 0.54152(13) 0.73478(3) 0.02243(18) Uani d . 1 . .
    O O4A 0.56803(6) 0.54680(13) 0.66152(3) 0.02250(18) Uani d . 1 . .
    N N1A 0.61441(6) 0.54228(13) 0.71013(4) 0.01589(18) Uani d . 1 . .
    N N2A 0.73120(6) 0.54415(13) 0.66080(3) 0.01583(18) Uani d . 1 . .
    H H2NA 0.6682 0.5497 0.6444 0.019 Uiso d R 1 . .
    C C1A 0.76647(7) 0.53258(15) 0.79329(4) 0.0143(2) Uani d . 1 . .
    H H1A 0.7281 0.5335 0.8089 0.017 Uiso calc R 1 . .
    C C2A 0.72036(7) 0.53705(15) 0.73898(4) 0.01349(19) Uani d . 1 . .
    C C3A 0.77441(7) 0.53716(14) 0.71324(4) 0.01347(19) Uani d . 1 . .
    C C4A 0.87825(7) 0.52932(15) 0.74731(4) 0.0151(2) Uani d . 1 . .
    H H4A 0.9180 0.5271 0.7325 0.018 Uiso calc R 1 . .
    C C5A 0.92253(7) 0.52490(15) 0.80055(4) 0.0149(2) Uani d . 1 . .
    H H5A 0.9920 0.5204 0.8217 0.018 Uiso calc R 1 . .
    C C6A 0.86747(7) 0.52682(15) 0.82473(4) 0.0142(2) Uani d . 1 . .
    C C7A 0.91408(8) 0.52224(16) 0.88226(4) 0.0159(2) Uani d . 1 . .
    C C8A 1.06291(8) 0.5008(2) 0.96363(4) 0.0252(3) Uani d . 1 . .
    H H8A 1.0412 0.3828 0.9751 0.030 Uiso calc R 1 . .
    H H8B 1.0489 0.6242 0.9771 0.030 Uiso calc R 1 . .
    C C9A 1.17025(9) 0.4861(2) 0.98412(5) 0.0347(3) Uani d . 1 . .
    H H9A 1.2069 0.4877 1.0225 0.052 Uiso calc R 1 . .
    H H9B 1.1904 0.6006 0.9713 0.052 Uiso calc R 1 . .
    H H9C 1.1837 0.3603 0.9720 0.052 Uiso calc R 1 . .
    C C10A 0.77667(8) 0.54745(16) 0.62878(4) 0.0163(2) Uani d . 1 . .
    C C11A 0.83246(8) 0.35165(17) 0.63510(4) 0.0203(2) Uani d . 1 . .
    H H11A 0.7877 0.2370 0.6254 0.030 Uiso calc R 1 . .
    H H11B 0.8861 0.3373 0.6716 0.030 Uiso calc R 1 . .
    H H11C 0.8593 0.3555 0.6124 0.030 Uiso calc R 1 . .
    C C12A 0.68959(9) 0.56150(19) 0.57218(4) 0.0233(2) Uani d . 1 . .
    H H12A 0.6458 0.4465 0.5647 0.035 Uiso calc R 1 . .
    H H12B 0.7136 0.5600 0.5481 0.035 Uiso calc R 1 . .
    H H12C 0.6537 0.6869 0.5676 0.035 Uiso calc R 1 . .
    C C13A 0.84047(8) 0.73502(17) 0.64034(4) 0.0195(2) Uani d . 1 . .
    H H13A 0.8927 0.7359 0.6774 0.029 Uiso calc R 1 . .
    H H13B 0.8000 0.8560 0.6324 0.029 Uiso calc R 1 . .
    H H13C 0.8695 0.7331 0.6186 0.029 Uiso calc R 1 . .
    O O1B 0.49200(5) 0.43211(13) 0.10402(3) 0.02139(18) Uani d . 1 . .
    O O2B 0.63293(6) 0.45058(13) 0.10484(3) 0.02286(18) Uani d . 1 . .
    O O3B 0.93204(6) 0.47400(13) 0.27341(3) 0.02111(18) Uani d . 1 . .
    O O4B 0.93898(6) 0.47557(13) 0.34743(3) 0.02151(18) Uani d . 1 . .
    N N1B 0.89147(6) 0.47252(13) 0.29872(4) 0.01529(18) Uani d . 1 . .
    N N2B 0.77682(6) 0.47199(14) 0.34950(3) 0.01565(18) Uani d . 1 . .
    H H2NB 0.8407 0.4767 0.3671 0.019 Uiso d R 1 . .
    C C1B 0.73817(7) 0.46115(15) 0.21633(4) 0.01401(19) Uani d . 1 . .
    H H1B 0.7757 0.4608 0.2002 0.017 Uiso calc R 1 . .
    C C2B 0.78566(7) 0.46722(15) 0.27069(4) 0.01293(19) Uani d . 1 . .
    C C3B 0.73273(7) 0.46737(15) 0.29702(4) 0.01340(19) Uani d . 1 . .
    C C4B 0.62889(8) 0.46322(16) 0.26366(4) 0.0157(2) Uani d . 1 . .
    H H4B 0.5900 0.4645 0.2790 0.019 Uiso calc R 1 . .
    C C5B 0.58317(7) 0.45740(15) 0.21029(4) 0.0154(2) Uani d . 1 . .
    H H5B 0.5137 0.4545 0.1895 0.019 Uiso calc R 1 . .
    C C6B 0.63721(7) 0.45564(15) 0.18553(4) 0.01401(19) Uani d . 1 . .
    C C7B 0.58976(8) 0.44669(16) 0.12800(4) 0.0168(2) Uani d . 1 . .
    C C8B 0.43816(8) 0.4179(2) 0.04737(4) 0.0260(3) Uani d . 1 . .
    H H8C 0.3751 0.3484 0.0350 0.031 Uiso calc R 1 . .
    H H8D 0.4762 0.3370 0.0365 0.031 Uiso calc R 1 . .
    C C9B 0.41883(9) 0.6226(2) 0.02271(5) 0.0302(3) Uani d . 1 . .
    H H9D 0.3804 0.6089 -0.0155 0.045 Uiso calc R 1 . .
    H H9E 0.4812 0.6888 0.0335 0.045 Uiso calc R 1 . .
    H H9F 0.3822 0.7038 0.0340 0.045 Uiso calc R 1 . .
    C C10B 0.73206(8) 0.46992(16) 0.38189(4) 0.0172(2) Uani d . 1 . .
    C C11B 0.67381(8) 0.27595(17) 0.37340(4) 0.0217(2) Uani d . 1 . .
    H H11D 0.6189 0.2698 0.3370 0.032 Uiso calc R 1 . .
    H H11E 0.6487 0.2747 0.3969 0.032 Uiso calc R 1 . .
    H H11F 0.7166 0.1593 0.3809 0.032 Uiso calc R 1 . .
    C C12B 0.81999(9) 0.47351(19) 0.43837(4) 0.0246(2) Uani d . 1 . .
    H H12D 0.8582 0.5964 0.4441 0.037 Uiso calc R 1 . .
    H H12E 0.8613 0.3555 0.4445 0.037 Uiso calc R 1 . .
    H H12F 0.7966 0.4710 0.4627 0.037 Uiso calc R 1 . .
    C C13B 0.66997(8) 0.65807(18) 0.37269(5) 0.0222(2) Uani d . 1 . .
    H H13D 0.7108 0.7784 0.3806 0.033 Uiso calc R 1 . .
    H H13E 0.6433 0.6541 0.3955 0.033 Uiso calc R 1 . .
    H H13F 0.6160 0.6623 0.3360 0.033 Uiso calc R 1 . .
loop_
    _atom_site_aniso_label
    _atom_site_aniso_U_11
    _atom_site_aniso_U_22
    _atom_site_aniso_U_33
    _atom_site_aniso_U_12
    _atom_site_aniso_U_13
    _atom_site_aniso_U_23
    O1A 0.0132(3) 0.0327(5) 0.0134(4) 0.0004(3) 0.0059(3) -0.0014(3)
    O2A 0.0181(4) 0.0365(5) 0.0190(4) 0.0000(3) 0.0114(3) -0.0013(3)
    O3A 0.0154(4) 0.0298(5) 0.0260(4) 0.0006(3) 0.0135(3) 0.0003(3)
    O4A 0.0136(4) 0.0309(5) 0.0186(4) 0.0002(3) 0.0055(3) -0.0002(3)
    N1A 0.0126(4) 0.0142(4) 0.0205(4) -0.0004(3) 0.0084(3) -0.0004(3)
    N2A 0.0120(4) 0.0192(4) 0.0151(4) 0.0004(3) 0.0062(3) 0.0003(3)
    C1A 0.0149(5) 0.0111(4) 0.0189(5) -0.0006(3) 0.0104(4) -0.0004(4)
    C2A 0.0102(4) 0.0119(5) 0.0175(5) 0.0002(3) 0.0068(4) 0.0002(4)
    C3A 0.0135(4) 0.0099(4) 0.0168(5) -0.0006(3) 0.0078(4) -0.0003(3)
    C4A 0.0127(4) 0.0155(5) 0.0182(5) 0.0003(4) 0.0088(4) 0.0005(4)
    C5A 0.0124(4) 0.0145(5) 0.0175(5) 0.0003(4) 0.0076(4) 0.0006(4)
    C6A 0.0147(5) 0.0131(5) 0.0148(5) -0.0004(4) 0.0077(4) -0.0005(4)
    C7A 0.0140(5) 0.0160(5) 0.0170(5) -0.0009(4) 0.0075(4) -0.0013(4)
    C8A 0.0188(5) 0.0421(7) 0.0122(5) 0.0004(5) 0.0065(4) -0.0021(5)
    C9A 0.0184(6) 0.0630(10) 0.0180(6) 0.0030(6) 0.0063(5) -0.0027(6)
    C10A 0.0161(5) 0.0183(5) 0.0154(5) -0.0005(4) 0.0088(4) 0.0001(4)
    C11A 0.0208(5) 0.0181(5) 0.0240(5) -0.0002(4) 0.0131(4) -0.0028(4)
    C12A 0.0212(5) 0.0303(6) 0.0157(5) -0.0009(5) 0.0078(4) -0.0005(4)
    C13A 0.0205(5) 0.0190(5) 0.0203(5) -0.0011(4) 0.0116(4) 0.0018(4)
    O1B 0.0133(4) 0.0343(5) 0.0138(4) -0.0022(3) 0.0053(3) 0.0013(3)
    O2B 0.0181(4) 0.0339(5) 0.0178(4) 0.0012(3) 0.0102(3) -0.0004(3)
    O3B 0.0150(4) 0.0280(4) 0.0238(4) 0.0003(3) 0.0127(3) 0.0009(3)
    O4B 0.0136(4) 0.0302(5) 0.0164(4) 0.0002(3) 0.0049(3) 0.0004(3)
    N1B 0.0135(4) 0.0134(4) 0.0186(4) 0.0001(3) 0.0081(3) 0.0002(3)
    N2B 0.0129(4) 0.0195(4) 0.0143(4) 0.0001(3) 0.0070(3) 0.0001(3)
    C1B 0.0144(4) 0.0125(5) 0.0168(5) 0.0004(3) 0.0093(4) 0.0006(4)
    C2B 0.0108(4) 0.0113(4) 0.0166(5) 0.0003(3) 0.0072(4) 0.0007(3)
    C3B 0.0147(5) 0.0101(4) 0.0151(5) 0.0004(3) 0.0077(4) 0.0010(3)
    C4B 0.0137(4) 0.0173(5) 0.0185(5) 0.0004(4) 0.0100(4) 0.0005(4)
    C5B 0.0121(4) 0.0151(5) 0.0185(5) 0.0000(4) 0.0076(4) 0.0007(4)
    C6B 0.0135(4) 0.0133(5) 0.0148(5) 0.0000(3) 0.0071(4) 0.0009(3)
    C7B 0.0152(5) 0.0170(5) 0.0163(5) 0.0001(4) 0.0070(4) 0.0007(4)
    C8B 0.0176(5) 0.0410(7) 0.0148(5) -0.0037(5) 0.0055(4) -0.0017(5)
    C9B 0.0236(6) 0.0469(8) 0.0197(6) 0.0022(5) 0.0111(5) 0.0074(5)
    C10B 0.0194(5) 0.0187(5) 0.0158(5) 0.0009(4) 0.0107(4) 0.0007(4)
    C11B 0.0255(6) 0.0209(5) 0.0226(5) -0.0013(4) 0.0154(5) 0.0024(4)
    C12B 0.0265(6) 0.0306(6) 0.0152(5) 0.0009(5) 0.0099(5) 0.0008(4)
    C13B 0.0242(5) 0.0205(5) 0.0251(6) 0.0019(4) 0.0151(5) -0.0022(4)
_geom_special_details
;
All e.s.d.'s (except the e.s.d. in the dihedral angle between two l.s. planes)
are estimated using the full covariance matrix. The cell e.s.d.'s are taken
into account individually in the estimation of e.s.d.'s in distances, angles
and torsion angles; correlations between e.s.d.'s in cell parameters are only
used when they are defined by crystal symmetry. An approximate (isotropic)
treatment of cell e.s.d.'s is used for estimating e.s.d.'s involving l.s.
planes.
;
loop_
    _geom_bond_atom_site_label_1
    _geom_bond_atom_site_label_2
    _geom_bond_site_symmetry_2
    _geom_bond_distance
    _geom_bond_publ_flag
    O1A C7A . 1.3418(13) ?
    O1A C8A . 1.4489(13) ?
    O2A C7A . 1.2136(13) ?
    O3A N1A . 1.2340(12) ?
    O4A N1A . 1.2424(12) ?
    N1A C2A . 1.4474(13) ?
    N2A C3A . 1.3470(13) ?
    N2A C10A . 1.4810(13) ?
    N2A H2NA . 0.8617 ?
    C1A C6A . 1.3827(14) ?
    C1A C2A . 1.3925(14) ?
    C1A H1A . 0.9500 ?
    C2A C3A . 1.4328(14) ?
    C3A C4A . 1.4265(14) ?
    C4A C5A . 1.3663(14) ?
    C4A H4A . 0.9500 ?
    C5A C6A . 1.4076(14) ?
    C5A H5A . 0.9500 ?
    C6A C7A . 1.4784(14) ?
    C8A C9A . 1.4973(17) ?
    C8A H8A . 0.9900 ?
    C8A H8B . 0.9900 ?
    C9A H9A . 0.9800 ?
    C9A H9B . 0.9800 ?
    C9A H9C . 0.9800 ?
    C10A C13A . 1.5320(15) ?
    C10A C11A . 1.5331(15) ?
    C10A C12A . 1.5343(15) ?
    C11A H11A . 0.9800 ?
    C11A H11B . 0.9800 ?
    C11A H11C . 0.9800 ?
    C12A H12A . 0.9800 ?
    C12A H12B . 0.9800 ?
    C12A H12C . 0.9800 ?
    C13A H13A . 0.9800 ?
    C13A H13B . 0.9800 ?
    C13A H13C . 0.9800 ?
    O1B C7B . 1.3424(13) ?
    O1B C8B . 1.4503(13) ?
    O2B C7B . 1.2125(13) ?
    O3B N1B . 1.2332(12) ?
    O4B N1B . 1.2443(12) ?
    N1B C2B . 1.4462(13) ?
    N2B C3B . 1.3463(13) ?
    N2B C10B . 1.4816(13) ?
    N2B H2NB . 0.8733 ?
    C1B C6B . 1.3809(14) ?
    C1B C2B . 1.3924(14) ?
    C1B H1B . 0.9500 ?
    C2B C3B . 1.4321(14) ?
    C3B C4B . 1.4238(14) ?
    C4B C5B . 1.3683(14) ?
    C4B H4B . 0.9500 ?
    C5B C6B . 1.4076(14) ?
    C5B H5B . 0.9500 ?
    C6B C7B . 1.4778(14) ?
    C8B C9B . 1.5003(19) ?
    C8B H8C . 0.9900 ?
    C8B H8D . 0.9900 ?
    C9B H9D . 0.9800 ?
    C9B H9E . 0.9800 ?
    C9B H9F . 0.9800 ?
    C10B C13B . 1.5302(15) ?
    C10B C11B . 1.5323(15) ?
    C10B C12B . 1.5338(15) ?
    C11B H11D . 0.9800 ?
    C11B H11E . 0.9800 ?
    C11B H11F . 0.9800 ?
    C12B H12D . 0.9800 ?
    C12B H12E . 0.9800 ?
    C12B H12F . 0.9800 ?
    C13B H13D . 0.9800 ?
    C13B H13E . 0.9800 ?
    C13B H13F . 0.9800 ?
loop_
    _geom_contact_atom_site_label_1
    _geom_contact_atom_site_label_2
    _geom_contact_distance
    _geom_contact_site_symmetry_1
    _geom_contact_site_symmetry_2
    _geom_contact_publ_flag
    Cg1 Cg2 3.7853(6) . 4_555 y
    Cg1 Cg2 3.8625(6) . 4_565 y
loop_
    _geom_angle_atom_site_label_1
    _geom_angle_atom_site_label_2
    _geom_angle_atom_site_label_3
    _geom_angle_site_symmetry_1
    _geom_angle_site_symmetry_3
    _geom_angle
    _geom_angle_publ_flag
    C7A O1A C8A . . 115.30(9) ?
    O3A N1A O4A . . 121.71(9) ?
    O3A N1A C2A . . 118.70(9) ?
    O4A N1A C2A . . 119.59(9) ?
    C3A N2A C10A . . 129.22(9) ?
    C3A N2A H2NA . . 113.4 ?
    C10A N2A H2NA . . 117.3 ?
    C6A C1A C2A . . 120.74(9) ?
    C6A C1A H1A . . 119.6 ?
    C2A C1A H1A . . 119.6 ?
    C1A C2A C3A . . 122.10(9) ?
    C1A C2A N1A . . 115.83(9) ?
    C3A C2A N1A . . 122.07(9) ?
    N2A C3A C4A . . 121.97(9) ?
    N2A C3A C2A . . 122.98(9) ?
    C4A C3A C2A . . 115.05(9) ?
    C5A C4A C3A . . 122.23(10) ?
    C5A C4A H4A . . 118.9 ?
    C3A C4A H4A . . 118.9 ?
    C4A C5A C6A . . 121.42(9) ?
    C4A C5A H5A . . 119.3 ?
    C6A C5A H5A . . 119.3 ?
    C1A C6A C5A . . 118.45(9) ?
    C1A C6A C7A . . 119.36(9) ?
    C5A C6A C7A . . 122.19(9) ?
    O2A C7A O1A . . 122.82(10) ?
    O2A C7A C6A . . 125.16(10) ?
    O1A C7A C6A . . 112.03(9) ?
    O1A C8A C9A . . 107.65(9) ?
    O1A C8A H8A . . 110.2 ?
    C9A C8A H8A . . 110.2 ?
    O1A C8A H8B . . 110.2 ?
    C9A C8A H8B . . 110.2 ?
    H8A C8A H8B . . 108.5 ?
    C8A C9A H9A . . 109.5 ?
    C8A C9A H9B . . 109.5 ?
    H9A C9A H9B . . 109.5 ?
    C8A C9A H9C . . 109.5 ?
    H9A C9A H9C . . 109.5 ?
    H9B C9A H9C . . 109.5 ?
    N2A C10A C13A . . 111.31(9) ?
    N2A C10A C11A . . 111.21(9) ?
    C13A C10A C11A . . 112.61(9) ?
    N2A C10A C12A . . 104.30(8) ?
    C13A C10A C12A . . 108.24(9) ?
    C11A C10A C12A . . 108.76(9) ?
    C10A C11A H11A . . 109.5 ?
    C10A C11A H11B . . 109.5 ?
    H11A C11A H11B . . 109.5 ?
    C10A C11A H11C . . 109.5 ?
    H11A C11A H11C . . 109.5 ?
    H11B C11A H11C . . 109.5 ?
    C10A C12A H12A . . 109.5 ?
    C10A C12A H12B . . 109.5 ?
    H12A C12A H12B . . 109.5 ?
    C10A C12A H12C . . 109.5 ?
    H12A C12A H12C . . 109.5 ?
    H12B C12A H12C . . 109.5 ?
    C10A C13A H13A . . 109.5 ?
    C10A C13A H13B . . 109.5 ?
    H13A C13A H13B . . 109.5 ?
    C10A C13A H13C . . 109.5 ?
    H13A C13A H13C . . 109.5 ?
    H13B C13A H13C . . 109.5 ?
    C7B O1B C8B . . 116.24(9) ?
    O3B N1B O4B . . 121.87(9) ?
    O3B N1B C2B . . 118.70(9) ?
    O4B N1B C2B . . 119.43(9) ?
    C3B N2B C10B . . 129.04(9) ?
    C3B N2B H2NB . . 115.9 ?
    C10B N2B H2NB . . 115.0 ?
    C6B C1B C2B . . 120.85(9) ?
    C6B C1B H1B . . 119.6 ?
    C2B C1B H1B . . 119.6 ?
    C1B C2B C3B . . 121.91(9) ?
    C1B C2B N1B . . 115.79(9) ?
    C3B C2B N1B . . 122.30(9) ?
    N2B C3B C4B . . 121.65(9) ?
    N2B C3B C2B . . 123.11(9) ?
    C4B C3B C2B . . 115.23(9) ?
    C5B C4B C3B . . 122.25(9) ?
    C5B C4B H4B . . 118.9 ?
    C3B C4B H4B . . 118.9 ?
    C4B C5B C6B . . 121.22(9) ?
    C4B C5B H5B . . 119.4 ?
    C6B C5B H5B . . 119.4 ?
    C1B C6B C5B . . 118.54(9) ?
    C1B C6B C7B . . 119.12(9) ?
    C5B C6B C7B . . 122.34(9) ?
    O2B C7B O1B . . 123.56(10) ?
    O2B C7B C6B . . 124.77(10) ?
    O1B C7B C6B . . 111.67(9) ?
    O1B C8B C9B . . 111.18(11) ?
    O1B C8B H8C . . 109.4 ?
    C9B C8B H8C . . 109.4 ?
    O1B C8B H8D . . 109.4 ?
    C9B C8B H8D . . 109.4 ?
    H8C C8B H8D . . 108.0 ?
    C8B C9B H9D . . 109.5 ?
    C8B C9B H9E . . 109.5 ?
    H9D C9B H9E . . 109.5 ?
    C8B C9B H9F . . 109.5 ?
    H9D C9B H9F . . 109.5 ?
    H9E C9B H9F . . 109.5 ?
    N2B C10B C13B . . 111.59(9) ?
    N2B C10B C11B . . 111.24(9) ?
    C13B C10B C11B . . 111.97(9) ?
    N2B C10B C12B . . 104.10(9) ?
    C13B C10B C12B . . 108.70(9) ?
    C11B C10B C12B . . 108.88(9) ?
    C10B C11B H11D . . 109.5 ?
    C10B C11B H11E . . 109.5 ?
    H11D C11B H11E . . 109.5 ?
    C10B C11B H11F . . 109.5 ?
    H11D C11B H11F . . 109.5 ?
    H11E C11B H11F . . 109.5 ?
    C10B C12B H12D . . 109.5 ?
    C10B C12B H12E . . 109.5 ?
    H12D C12B H12E . . 109.5 ?
    C10B C12B H12F . . 109.5 ?
    H12D C12B H12F . . 109.5 ?
    H12E C12B H12F . . 109.5 ?
    C10B C13B H13D . . 109.5 ?
    C10B C13B H13E . . 109.5 ?
    H13D C13B H13E . . 109.5 ?
    C10B C13B H13F . . 109.5 ?
    H13D C13B H13F . . 109.5 ?
    H13E C13B H13F . . 109.5 ?
loop_
    _geom_hbond_atom_site_label_D
    _geom_hbond_atom_site_label_H
    _geom_hbond_atom_site_label_A
    _geom_hbond_site_symmetry_A
    _geom_hbond_distance_DH
    _geom_hbond_distance_HA
    _geom_hbond_distance_DA
    _geom_hbond_angle_DHA
    _geom_hbond_publ_flag
    N2A H2NA O4A . 0.8600 1.9300 2.6299(15) 138.00 y
    N2A H2NA N1A . 0.8600 2.5400 2.9361(15) 109.00 y
    N2B H2NB O4B . 0.8700 1.9500 2.6355(15) 134.00 y
    N2B H2NB N1B . 0.8700 2.5800 2.9419(15) 106.00 y
    C1A H1A O3A . 0.9500 2.3100 2.6522(16) 100.00 y
    C1B H1B O3B . 0.9500 2.3100 2.6498(16) 100.00 y
    C4A H4A O3B 3_766 0.9500 2.5000 3.4124(17) 160.00 y
    C4B H4B O3A 3_666 0.9500 2.4200 3.2566(18) 147.00 y
    C5A H5A O1A . 0.9500 2.4100 2.7326(13) 100.00 y
    C11A H11A O2B 4_566 0.9800 2.5500 3.4714(17) 157.00 y
    C11B H11F O2A 4_565 0.9800 2.5200 3.4446(17) 158.00 y
    C13B H13D O2A 4_575 0.9800 2.6000 3.5071(17) 154.00 y
