# Supplementary material for: Ethyl 4-(tert-butyl­amino)-3-nitro­benzoate
Source: Acta Crystallogr Sect E Struct Rep Online. 2008 Jul 19;64(Pt 8):o1550–1. doi: 10.1107/S160053680802206X (PMC2962174; doi:10.1107/S160053680802206X)
Supplement: Supplementary file 2 [file e-64-o1550-Isup2.hkl]

# 
# h,k,l, Fc-squared, Fo-squared, sigma(Fo-squared) and status flag 
# 
data_I
_shelx_title ' s1b3a_0m in P2(1)/c (100K)' 
_shelx_refln_list_code          4 
_shelx_F_calc_maximum      511.33 
_exptl_crystal_F_000      1136.00 
_reflns_d_resolution_high  0.7048 
 
loop_ 
 _symmetry_equiv_pos_as_xyz 
 'x, y, z' 
 '-x, y+1/2, -z+1/2' 
 '-x, -y, -z' 
 'x, -y-1/2, z-1/2' 
 
_cell_length_a    16.0471 
_cell_length_b     6.6417 
_cell_length_c    30.0180 
_cell_angle_alpha  90.000 
_cell_angle_beta  121.688 
_cell_angle_gamma  90.000 
 
_shelx_F_squared_multiplier     1.000 
 
loop_ 
 _refln_index_h 
 _refln_index_k 
 _refln_index_l 
 _refln_F_squared_calc 
 _refln_F_squared_meas 
 _refln_F_squared_sigma 
 _refln_observed_status 
   1   0   0        0.56       -0.28      0.28 o 
   2   0   0     9348.83     9469.77     97.58 o 
   3   0   0      452.66      466.21      5.89 o 
   4   0   0     5252.55     5266.28     55.40 o 
   5   0   0      952.39     1052.73     12.97 o 
   6   0   0    10109.98    11040.46    124.40 o 
   7   0   0        7.08       14.22      2.27 o 
   8   0   0      248.10      400.60      7.38 o 
   9   0   0      166.25      177.64      5.24 o 
  10   0   0      133.70       72.73      7.45 o 
  11   0   0       78.53       82.78      4.69 o 
  12   0   0      669.53      756.26     17.37 o 
  13   0   0       99.61       91.07      6.08 o 
  14   0   0     2954.89     2344.32     40.68 o 
  15   0   0       11.72       44.85      6.45 o 
  16   0   0      455.11      488.13     18.38 o 
  17   0   0        3.23       11.03      7.01 o 
  18   0   0      636.50      655.96     23.16 o 
  19   0   0      446.09      469.08     20.40 o 
   1   1   0       21.88       15.35      0.61 o 
   2   1   0      477.66      428.22      8.45 o 
   3   1   0       42.11       17.80      1.38 o 
   4   1   0       43.48       45.28      1.17 o 
   5   1   0       34.05       35.36      1.19 o 
   6   1   0     1350.01     1380.82     10.62 o 
   7   1   0       72.41       68.84      1.91 o 
   8   1   0        5.70        1.49      1.07 o 
   9   1   0       22.45       21.90      1.55 o 
  10   1   0      103.50       90.86      3.82 o 
  11   1   0        0.20        3.61      1.87 o 
  12   1   0       21.44       14.02      2.32 o 
  13   1   0       20.62       16.79      2.74 o 
  14   1   0       56.01       54.67      4.55 o 
  15   1   0        0.89       -0.05      3.46 o 
  16   1   0       13.51       15.25      4.29 o 
  17   1   0        3.17       -0.03      4.43 o 
  18   1   0        4.35       14.27      5.16 o 
  19   1   0       39.42       30.19      8.43 o 
   0   2   0   261456.17   265282.47   2826.29 o 
   1   2   0     2423.77     2551.09     16.52 o 
   2   2   0      120.82      218.84      7.91 o 
   3   2   0      112.10      111.69      1.85 o 
   4   2   0      198.72      258.54      3.10 o 
   5   2   0      505.65      548.21      5.45 o 
   6   2   0    18063.31    19422.28    138.98 o 
   7   2   0      213.15      243.00      3.89 o 
   8   2   0     1021.85     1250.32     11.78 o 
   9   2   0       65.38       59.66      2.36 o 
  10   2   0        8.06       16.33      1.97 o 
  11   2   0       43.68       48.42      3.05 o 
  12   2   0       31.66       19.23      2.81 o 
  13   2   0       98.94      104.04      4.82 o 
  14   2   0     2715.52     2309.64     27.46 o 
  15   2   0       11.29        8.27      3.55 o 
  16   2   0      540.78      572.91     14.26 o 
  17   2   0       84.23       79.02      8.09 o 
  18   2   0      107.34       96.89     10.43 o 
   1   3   0       67.46       67.99      1.78 o 
   2   3   0      200.25      142.10      2.46 o 
   3   3   0       77.24       83.02      2.02 o 
   4   3   0        5.33        6.75      1.06 o 
   5   3   0      532.34      551.92      6.07 o 
   6   3   0     3041.29     3127.30     26.07 o 
   7   3   0      130.16      128.43      3.10 o 
   8   3   0      259.87      276.49      4.59 o 
   9   3   0       71.81       63.99      3.11 o 
  10   3   0     1340.43     1257.94     15.73 o 
  11   3   0       36.23       24.50      3.12 o 
  12   3   0      114.30       93.88      4.71 o 
  13   3   0       18.24       17.26      3.59 o 
  14   3   0       50.85       37.65      5.00 o 
  15   3   0       38.41       34.53      5.23 o 
  16   3   0       80.14       65.65      7.29 o 
  17   3   0       12.98       12.09      6.51 o 
  18   3   0        0.08        5.54      7.52 o 
   0   4   0    34746.48    36932.62    383.00 o 
   1   4   0     3944.23     4095.52     29.25 o 
   2   4   0      474.18      532.35      6.32 o 
   3   4   0        2.84        2.92      1.19 o 
   4   4   0       13.56       18.53      1.52 o 
   5   4   0       20.12       24.56      1.75 o 
   6   4   0     2185.01     2367.32     21.11 o 
   7   4   0      145.32      173.03      4.89 o 
   8   4   0      321.25      346.25      7.00 o 
   9   4   0        4.34        5.28      2.40 o 
  10   4   0       24.38       27.80      3.23 o 
  11   4   0       41.02       32.94      4.07 o 
  12   4   0        6.24       10.42      3.62 o 
  13   4   0       70.85       72.48      5.73 o 
  14   4   0      534.21      468.99     11.59 o 
  15   4   0      139.84      127.10      7.87 o 
  16   4   0       52.67       61.73      7.34 o 
  17   4   0       19.76       23.96      8.15 o 
   1   5   0       53.23       65.80      2.49 o 
   2   5   0     1090.39     1173.13     10.71 o 
   3   5   0       15.47       13.05      1.74 o 
   4   5   0     1169.61     1095.37     10.58 o 
   5   5   0       80.68       89.45      3.65 o 
   6   5   0     2276.96     2464.07     26.72 o 
   7   5   0        0.07        3.08      2.53 o 
   8   5   0      273.88      295.10      7.64 o 
   9   5   0       22.74       21.54      3.64 o 
  10   5   0      329.75      327.52      8.98 o 
  11   5   0        1.45        5.93      3.49 o 
  12   5   0      193.32      201.86      8.24 o 
  13   5   0       16.05       20.52      4.61 o 
  14   5   0      385.27      386.14     12.92 o 
  15   5   0       27.22       38.62      7.25 o 
  16   5   0       22.01       23.04      7.02 o 
   0   6   0     1511.75     1593.56     20.35 o 
   1   6   0     2081.47     2105.19     17.70 o 
   2   6   0       22.41       25.14      2.33 o 
   3   6   0        0.90       -1.92      1.92 o 
   4   6   0        4.30        5.07      2.46 o 
   5   6   0       26.81       17.26      4.02 o 
   6   6   0      126.02      138.30      6.87 o 
   7   6   0       96.09      102.27      6.31 o 
   8   6   0        2.01       -1.44      3.63 o 
   9   6   0        4.20        5.39      3.63 o 
  10   6   0        7.76       10.19      4.25 o 
  11   6   0       70.69       69.91      6.56 o 
  12   6   0        0.75       11.12      5.26 o 
  13   6   0       28.38       22.76      6.19 o 
  14   6   0        7.79       10.13      5.89 o 
   1   7   0        0.00        4.52      2.12 o 
   2   7   0       15.85       11.30      2.67 o 
   3   7   0        1.95        6.92      3.23 o 
   4   7   0        0.25        5.32      3.73 o 
   5   7   0        1.09        1.09      3.53 o 
   6   7   0      499.27      511.22     13.80 o 
   7   7   0       14.65       14.31      4.43 o 
   8   7   0       41.25       34.24      5.50 o 
   9   7   0       32.58       29.86      5.49 o 
  10   7   0      583.63      618.95     18.27 o 
  11   7   0       17.36       13.58      6.53 o 
  12   7   0      203.91      204.51     12.45 o 
   0   8   0      189.49      261.03     18.66 o 
   1   8   0      978.04      956.44     24.30 o 
   2   8   0       58.69       65.04      5.59 o 
   3   8   0       49.14       30.48      4.51 o 
   4   8   0       11.01       26.33      5.09 o 
   5   8   0       41.00       46.98      6.39 o 
   6   8   0      105.39      134.22     13.43 o 
   7   8   0        0.14        4.96      5.59 o 
   8   8   0       70.68       75.24     10.30 o 
   9   8   0        0.04        4.10      6.12 o 
  10   8   0       10.25       16.86      7.25 o 
   1   9   0        8.99       13.84      9.26 o 
   2   9   0       83.13       70.95     13.36 o 
   3   9   0       20.61       28.47     11.39 o 
   4   9   0        0.63        5.74      7.33 o 
   5   9   0       28.67       34.05      9.57 o 
 -19   1   1        9.51        5.22      6.36 o 
 -18   1   1      146.44      112.72      8.05 o 
 -17   1   1       64.75       62.29      6.12 o 
 -16   1   1      107.41       72.75      5.70 o 
 -15   1   1        0.27        3.81      3.27 o 
 -14   1   1     1095.66      925.17     13.99 o 
 -13   1   1       37.63       43.15      3.45 o 
 -12   1   1        3.47        8.88      2.16 o 
 -11   1   1       29.38       27.73      2.23 o 
 -10   1   1     2263.66     2306.97     19.92 o 
  -9   1   1      172.91      166.78      3.39 o 
  -8   1   1     2514.58     2576.47     19.43 o 
  -7   1   1       83.31       94.70      2.06 o 
  -6   1   1     7000.82     7679.93     49.74 o 
  -5   1   1      422.99      463.50      4.61 o 
  -4   1   1    11581.15    12790.48     85.73 o 
  -3   1   1      164.28      157.78      2.09 o 
  -2   1   1    32941.62    33572.31    227.57 o 
  -1   1   1        5.08       -2.14      2.14 o 
   0   1   1     3007.96     3145.55     22.39 o 
   1   1   1        2.19       -0.88      0.88 o 
   2   1   1    13181.71    12961.80     89.12 o 
   3   1   1      223.43      213.97      2.44 o 
   4   1   1      381.77      355.79      3.43 o 
   5   1   1      126.88      140.37      2.21 o 
   6   1   1    13282.92    14838.62     98.70 o 
   7   1   1      249.52      248.86      3.41 o 
   8   1   1      621.42      661.51      6.91 o 
   9   1   1       12.78       14.98      1.49 o 
  10   1   1      784.23      665.19      7.92 o 
  11   1   1        0.89        4.43      1.89 o 
  12   1   1      404.66      246.19      5.70 o 
  13   1   1        4.80        3.77      2.74 o 
  14   1   1        3.52        4.67      3.19 o 
  15   1   1       26.97       26.91      4.46 o 
  16   1   1      100.67      127.57      7.30 o 
  17   1   1       30.05       39.50      6.04 o 
  18   1   1      513.17      582.76     17.29 o 
 -19   2   1        0.15       11.05      7.97 o 
 -18   2   1        0.11       -6.14      6.14 o 
 -17   2   1        1.05        7.78      5.65 o 
 -16   2   1       27.05       28.24      5.54 o 
 -15   2   1        3.79        4.59      3.42 o 
 -14   2   1      506.33      431.70      9.22 o 
 -13   2   1       57.59       52.00      3.58 o 
 -12   2   1       32.63       30.31      2.71 o 
 -11   2   1       17.48       14.57      2.21 o 
 -10   2   1      252.45      244.95      4.50 o 
  -9   2   1      134.27      136.98      3.64 o 
  -8   2   1      828.88      950.77      9.53 o 
  -7   2   1      353.18      367.72      4.91 o 
  -6   2   1     2324.75     2352.21     17.91 o 
  -5   2   1       13.02       16.95      1.15 o 
  -4   2   1      421.90      440.20      4.50 o 
  -3   2   1       60.84       53.63      1.47 o 
  -2   2   1     8852.97     8624.15     70.55 o 
  -1   2   1      515.33      512.33      6.42 o 
   0   2   1    36957.30    35445.82    370.50 o 
   1   2   1     2652.28     2522.36     24.90 o 
   2   2   1     5418.64     5139.71     35.37 o 
   3   2   1        7.81        3.67      0.79 o 
   4   2   1       38.60       31.47      1.48 o 
   5   2   1       49.81       51.10      1.44 o 
   6   2   1     5559.15     5666.82     40.90 o 
   7   2   1       76.83       74.44      2.41 o 
   8   2   1      170.84      170.56      3.95 o 
   9   2   1       69.52       63.68      2.91 o 
  10   2   1      137.26      133.14      3.96 o 
  11   2   1       18.62       16.03      2.51 o 
  12   2   1       27.60       17.51      2.90 o 
  13   2   1       66.93       52.74      3.88 o 
  14   2   1      551.61      463.99      9.75 o 
  15   2   1       65.34       63.36      6.87 o 
  16   2   1       79.16       92.04      6.92 o 
  17   2   1       25.86       34.54      6.60 o 
  18   2   1       24.37       13.41      7.41 o 
 -18   3   1        1.00        7.71      6.99 o 
 -17   3   1       24.60       21.43      6.45 o 
 -16   3   1      157.68      133.80     13.71 o 
 -15   3   1        9.29       11.18      4.30 o 
 -14   3   1       33.55       14.66      3.70 o 
 -13   3   1       68.20       59.35      4.45 o 
 -12   3   1       24.84       23.44      3.27 o 
 -11   3   1       43.46       38.67      3.45 o 
 -10   3   1     1014.60     1027.48     12.69 o 
  -9   3   1        1.51        1.14      1.63 o 
  -8   3   1       69.33       63.77      3.22 o 
  -7   3   1       28.56       31.14      1.82 o 
  -6   3   1       18.73       47.16      3.11 o 
  -5   3   1      339.00      359.26      4.57 o 
  -4   3   1     2800.71     3090.35     23.52 o 
  -3   3   1       55.44       64.05      2.10 o 
  -2   3   1      232.61      339.39      3.72 o 
  -1   3   1      872.93      916.79      7.88 o 
   0   3   1      669.90      769.65      7.12 o 
   1   3   1     1461.58     1524.23     11.51 o 
   2   3   1     2295.21     2241.82     15.69 o 
   3   3   1      103.43       92.06      2.04 o 
   4   3   1      874.18     1000.41      8.70 o 
   5   3   1        0.84        2.88      1.07 o 
   6   3   1     7608.78     7943.45     59.93 o 
   7   3   1      153.41      168.74      3.29 o 
   8   3   1      695.20      652.11      8.26 o 
   9   3   1       82.79       91.47      4.97 o 
  10   3   1     1356.20     1290.79     16.13 o 
  11   3   1        4.11        5.77      2.60 o 
  12   3   1      560.76      471.10     10.10 o 
  13   3   1      142.41      120.64      6.77 o 
  14   3   1        5.49       10.08      4.13 o 
  15   3   1       10.77       10.32      4.49 o 
  16   3   1       20.41       19.18      5.70 o 
  17   3   1        2.24       15.01      6.52 o 
  18   3   1      164.88      202.85     14.57 o 
 -17   4   1        0.46        1.73      7.07 o 
 -16   4   1        2.43        6.68      5.37 o 
 -15   4   1        2.59       12.99      4.41 o 
 -14   4   1     1231.91     1156.86     19.18 o 
 -13   4   1      137.18      115.86      6.60 o 
 -12   4   1        0.02        2.63      3.22 o 
 -11   4   1        1.30       -0.61      2.67 o 
 -10   4   1       21.64       16.31      2.90 o 
  -9   4   1       62.31       67.86      3.84 o 
  -8   4   1      994.81     1191.31     15.02 o 
  -7   4   1      111.52      132.65      3.73 o 
  -6   4   1     2596.83     2821.76     22.60 o 
  -5   4   1       33.23       42.45      2.01 o 
  -4   4   1       30.92       33.17      1.70 o 
  -3   4   1       27.82       22.72      1.61 o 
  -2   4   1     4974.90     5226.28     36.17 o 
  -1   4   1      363.68      448.79     10.76 o 
   0   4   1    41085.94    42874.18    270.46 o 
   1   4   1      877.12      887.94      8.30 o 
   2   4   1      571.15      558.57      5.92 o 
   3   4   1       11.67        7.68      1.21 o 
   4   4   1       12.56       17.20      1.65 o 
   5   4   1      226.23      223.90      4.75 o 
   6   4   1     5571.51     5760.90     48.48 o 
   7   4   1        1.48        3.60      2.32 o 
   8   4   1      133.62      137.42      4.85 o 
   9   4   1        4.99        7.22      2.53 o 
  10   4   1       32.86       30.94      3.65 o 
  11   4   1       34.25       26.43      4.61 o 
  12   4   1        9.19        7.20      3.52 o 
  13   4   1      111.49      104.77      6.37 o 
  14   4   1      395.37      337.64     10.83 o 
  15   4   1       21.04       25.39      5.71 o 
  16   4   1      113.29      128.18      9.24 o 
  17   4   1        4.07        6.09      6.50 o 
 -16   5   1        4.48       18.60      6.76 o 
 -15   5   1       57.16       48.53      7.00 o 
 -14   5   1       57.38       51.18      6.74 o 
 -13   5   1       65.72       56.86      6.04 o 
 -12   5   1       28.21       38.73      4.88 o 
 -11   5   1       53.22       46.01      4.78 o 
 -10   5   1       71.61       75.64      5.23 o 
  -9   5   1       13.89        9.72      3.21 o 
  -8   5   1      127.23      113.90      5.24 o 
  -7   5   1       63.20       63.89      4.11 o 
  -6   5   1      106.68      121.92      4.69 o 
  -5   5   1      231.94      250.50      4.61 o 
  -4   5   1      261.09      269.69      4.53 o 
  -3   5   1      108.16      109.87      2.82 o 
  -2   5   1      363.81      357.86      4.97 o 
  -1   5   1      310.85      347.27      5.44 o 
   0   5   1       68.38       52.21      2.21 o 
   1   5   1     1150.35     1165.39     11.31 o 
   2   5   1        0.01       11.96      1.70 o 
   3   5   1        8.75        5.67      1.73 o 
   4   5   1       49.23       46.89      3.43 o 
   5   5   1       74.78       70.96      3.98 o 
   6   5   1      485.94      468.07     10.02 o 
   7   5   1      218.51      247.12      7.65 o 
   8   5   1       19.45       16.60      3.35 o 
   9   5   1        0.06        3.51      3.07 o 
  10   5   1        5.05        5.53      3.37 o 
  11   5   1        7.85       10.38      3.92 o 
  12   5   1       10.29        9.02      4.07 o 
  13   5   1      184.31      179.67      8.26 o 
  14   5   1       17.78       26.62      5.85 o 
  15   5   1        0.33        5.40      6.07 o 
  16   5   1        3.66       18.33      7.93 o 
 -15   6   1        6.90       11.57      6.45 o 
 -14   6   1     1054.98     1084.92     34.02 o 
 -13   6   1       76.56       81.99      7.78 o 
 -12   6   1        5.42       19.28      5.57 o 
 -11   6   1        0.00       -3.09      4.05 o 
 -10   6   1       23.55       26.26      4.85 o 
  -9   6   1        5.11        7.00      3.87 o 
  -8   6   1      718.34      733.78     16.04 o 
  -7   6   1       19.06       34.31      4.56 o 
  -6   6   1     1564.34     1682.47     23.41 o 
  -5   6   1       14.55       13.21      3.06 o 
  -4   6   1      284.80      282.25      6.07 o 
  -3   6   1        4.36        1.86      2.63 o 
  -2   6   1     2923.26     3037.41     24.29 o 
  -1   6   1       68.46      114.29      4.71 o 
   0   6   1    21340.76    21530.98    145.56 o 
   1   6   1        1.46       10.01      1.87 o 
   2   6   1       27.96       20.56      2.36 o 
   3   6   1        6.25        4.53      2.04 o 
   4   6   1        2.14        2.66      2.37 o 
   5   6   1       61.67       56.88      5.57 o 
   6   6   1     2948.54     2883.75     42.97 o 
   7   6   1        4.44        4.55      3.30 o 
   8   6   1      103.95      116.04      7.61 o 
   9   6   1       10.39       11.09      3.79 o 
  10   6   1       11.88       18.47      4.37 o 
  11   6   1       16.60       14.81      4.84 o 
  12   6   1       12.42       11.04      5.43 o 
  13   6   1        9.02       14.53      6.03 o 
  14   6   1      164.89      129.71     12.01 o 
 -13   7   1      102.94       94.42      9.76 o 
 -12   7   1        1.21       13.77      6.78 o 
 -11   7   1        5.54        9.81      5.64 o 
 -10   7   1        0.04        6.28      5.17 o 
  -9   7   1       29.50       34.50      5.51 o 
  -8   7   1       10.19        5.64      4.16 o 
  -7   7   1        0.24        3.27      4.05 o 
  -6   7   1        2.64        6.64      3.93 o 
  -5   7   1      203.49      205.18      8.44 o 
  -4   7   1        0.10       11.07      3.68 o 
  -3   7   1      191.61      185.56      6.69 o 
  -2   7   1        1.32        3.09      2.24 o 
  -1   7   1       85.83       89.82      3.71 o 
   0   7   1       13.31       17.62      2.30 o 
   1   7   1      235.90      238.98      6.09 o 
   2   7   1        0.69        5.70      2.42 o 
   3   7   1        5.78        9.17      3.24 o 
   4   7   1        5.87       14.03      4.15 o 
   5   7   1       83.25       89.70      6.35 o 
   6   7   1        0.07        6.95      4.04 o 
   7   7   1       86.06       76.65      6.43 o 
   8   7   1       16.11       20.77      5.39 o 
   9   7   1       37.77       36.84      6.21 o 
  10   7   1       12.60       17.61      6.39 o 
  11   7   1        0.02        3.91      5.88 o 
  12   7   1        0.08       11.87      6.81 o 
 -10   8   1       94.18       95.99     11.65 o 
  -9   8   1        2.59        7.40      5.99 o 
  -8   8   1      354.78      354.33     14.53 o 
  -7   8   1       11.31        9.35      5.42 o 
  -6   8   1     1865.26     1846.66     31.27 o 
  -5   8   1        8.62       10.70      4.51 o 
  -4   8   1       26.17       27.97      4.69 o 
  -3   8   1        3.39       -1.51      3.39 o 
  -2   8   1     1955.21     1907.91     28.84 o 
  -1   8   1        0.13       22.02      5.40 o 
   0   8   1     5362.70     5218.95     59.10 o 
   1   8   1      174.65      202.75      7.98 o 
   2   8   1      103.03      118.57      7.18 o 
   3   8   1        0.40       -1.96      3.82 o 
   4   8   1        2.70       12.61      4.51 o 
   5   8   1        1.22        4.37      4.66 o 
   6   8   1     2345.58     2346.76     37.26 o 
   7   8   1       83.64       97.35      9.10 o 
   8   8   1      549.99      566.88     17.78 o 
   9   8   1        3.37       12.12      6.57 o 
  -5   9   1       64.61       55.10     10.98 o 
  -4   9   1       49.24       64.98     10.92 o 
  -3   9   1       75.35       67.95     13.37 o 
  -2   9   1       40.21       50.47     20.67 o 
  -1   9   1       14.47       27.53     12.37 o 
   1   9   1       59.55       76.98     13.05 o 
   2   9   1        0.29       21.37     15.18 o 
   3   9   1       19.59       18.05      9.80 o 
   4   9   1       28.68       22.06      9.00 o 
   5   9   1       51.65       58.89      7.46 o 
 -19   0   2       19.38       22.20      9.75 o 
 -18   0   2       11.49       25.15      9.51 o 
 -17   0   2       40.41       58.98      9.03 o 
 -16   0   2      611.27      570.31     19.52 o 
 -15   0   2      337.93      367.65     14.97 o 
 -14   0   2     3425.79     3114.41     51.26 o 
 -13   0   2        3.28        7.14      3.32 o 
 -12   0   2      182.35      223.64      7.71 o 
 -11   0   2        1.06        6.65      2.62 o 
 -10   0   2       96.23      135.44      5.16 o 
  -9   0   2      257.95      301.42      5.96 o 
  -8   0   2    11543.30    13328.01    137.70 o 
  -7   0   2      206.78      224.39      4.71 o 
  -6   0   2    10581.61    10930.95    106.69 o 
  -5   0   2     1170.13     1283.92     14.18 o 
  -4   0   2    11397.01    11366.57    110.37 o 
  -3   0   2      210.61      195.13      3.42 o 
  -2   0   2    40593.03    38454.96    719.59 o 
   1   0   2      159.15      140.97      2.47 o 
   2   0   2     1981.29     2112.17     19.32 o 
   3   0   2      872.94      888.25      9.50 o 
   4   0   2     6433.72     6559.43     64.84 o 
   5   0   2       41.65       39.67      1.87 o 
   6   0   2    29909.98    33003.45    324.83 o 
   7   0   2      368.59      414.48      6.42 o 
   8   0   2      421.93      373.53      6.37 o 
   9   0   2        8.84        7.05      1.94 o 
  10   0   2        7.23        2.28      2.12 o 
  11   0   2        4.04        3.42      2.61 o 
  12   0   2     1431.36     1148.38     20.61 o 
  13   0   2       58.29       51.88      6.11 o 
  14   0   2       36.51       61.76      6.86 o 
  15   0   2       13.37       17.86      6.86 o 
  16   0   2      146.73      139.29     11.63 o 
  17   0   2       11.94       19.27      7.90 o 
  18   0   2      199.85      182.51     20.15 o 
 -19   1   2       24.04       14.59      6.60 o 
 -18   1   2        9.11       13.24      5.86 o 
 -17   1   2        7.70       12.35      4.46 o 
 -16   1   2        4.85        7.46      3.85 o 
 -15   1   2        2.73        2.88      3.09 o 
 -14   1   2        1.26        3.58      2.80 o 
 -13   1   2       17.67       16.84      2.64 o 
 -12   1   2        1.92        2.25      1.79 o 
 -11   1   2        2.54        1.33      1.63 o 
 -10   1   2      112.94      117.54      3.16 o 
  -9   1   2       91.50       88.59      2.35 o 
  -8   1   2      772.83      770.48      7.26 o 
  -7   1   2      548.27      543.58      5.97 o 
  -6   1   2      174.86      159.14      2.62 o 
  -5   1   2        9.41        9.57      0.98 o 
  -4   1   2      819.38      801.58      8.38 o 
  -3   1   2        0.16       -0.61      0.61 o 
  -2   1   2     1072.58      852.17     17.37 o 
  -1   1   2      144.09       97.46      3.25 o 
   0   1   2      182.03      132.74      3.57 o 
   1   1   2      425.70      382.19      6.55 o 
   2   1   2     1693.06     1493.06     15.14 o 
   3   1   2      326.30      288.93      3.19 o 
   4   1   2       44.42       24.91      1.04 o 
   5   1   2       13.07       15.03      1.01 o 
   6   1   2      145.21      152.88      2.86 o 
   7   1   2        9.03       11.26      1.13 o 
   8   1   2       29.67       31.98      1.67 o 
   9   1   2        0.04       -1.00      1.16 o 
  10   1   2        3.54        1.47      1.67 o 
  11   1   2       17.14       23.24      2.41 o 
  12   1   2        4.27        3.96      2.23 o 
  13   1   2       40.76       32.04      3.70 o 
  14   1   2        6.51        1.86      3.44 o 
  15   1   2       26.91       23.60      4.53 o 
  16   1   2       23.82       20.78      5.03 o 
  17   1   2       17.25        6.18      5.37 o 
  18   1   2       57.71       86.61      8.84 o 
 -19   2   2       65.99       65.33      9.64 o 
 -18   2   2        1.50       -3.52      5.95 o 
 -17   2   2        1.22        7.16      4.81 o 
 -16   2   2       15.74        5.77      4.48 o 
 -15   2   2       50.17       54.99      4.81 o 
 -14   2   2     1185.54     1050.23     13.99 o 
 -13   2   2        0.43        0.26      2.30 o 
 -12   2   2       60.38       76.73      3.54 o 
 -11   2   2        0.63        0.88      1.71 o 
 -10   2   2      383.28      372.29      5.85 o 
  -9   2   2       43.01       45.02      2.12 o 
  -8   2   2     2052.10     2558.13     20.68 o 
  -7   2   2        6.88        5.93      1.27 o 
  -6   2   2     7124.16     7326.78     52.36 o 
  -5   2   2      111.83      130.58      2.40 o 
  -4   2   2        1.59        3.53      1.34 o 
  -3   2   2       75.96       76.39      1.68 o 
  -2   2   2    57274.39    60060.78    393.79 o 
  -1   2   2     1695.44     1756.28     13.14 o 
   0   2   2    32761.30    34553.05    218.01 o 
   1   2   2      209.61      226.51      2.36 o 
   2   2   2    27038.30    28003.54    164.31 o 
   3   2   2      671.00      676.85      5.80 o 
   4   2   2       48.42       46.96      1.32 o 
   5   2   2        3.30        3.21      0.90 o 
   6   2   2    17709.10    18808.28    133.25 o 
   7   2   2      553.47      583.10      6.40 o 
   8   2   2      137.80      137.79      3.55 o 
   9   2   2      145.46      138.83      3.53 o 
  10   2   2      606.91      559.70      8.33 o 
  11   2   2      123.69      127.51      4.77 o 
  12   2   2      949.89      730.71     11.32 o 
  13   2   2      259.23      222.86      6.48 o 
  14   2   2      233.40      178.44     10.03 o 
  15   2   2       15.96       17.51      5.29 o 
  16   2   2        0.40        6.86      5.24 o 
  17   2   2       60.72       53.04      7.58 o 
  18   2   2      117.36      110.38     12.10 o 
 -18   3   2       20.38       12.22      7.36 o 
 -17   3   2        3.16        7.89      5.82 o 
 -16   3   2        4.03        6.99      4.88 o 
 -15   3   2        2.95        1.86      3.37 o 
 -14   3   2       10.02        2.16      3.17 o 
 -13   3   2        0.50        0.44      2.93 o 
 -12   3   2      295.38      275.45      6.81 o 
 -11   3   2       11.59       14.49      2.75 o 
 -10   3   2       60.89       77.26      3.53 o 
  -9   3   2      187.72      184.48      4.28 o 
  -8   3   2     1505.29     1446.46     14.08 o 
  -7   3   2      402.32      388.43      5.49 o 
  -6   3   2     2541.61     2524.08     20.00 o 
  -5   3   2       34.50       35.48      1.59 o 
  -4   3   2     5603.28     5917.01     39.70 o 
  -3   3   2      150.10      140.36      2.44 o 
  -2   3   2     1019.27     1138.12      9.05 o 
  -1   3   2      476.21      497.73      5.33 o 
   0   3   2      730.47      780.44      6.97 o 
   1   3   2      340.28      333.45      3.62 o 
   2   3   2     2794.12     2757.60     19.33 o 
   3   3   2      170.20      148.92      2.50 o 
   4   3   2      978.00     1131.47      9.27 o 
   5   3   2      234.78      244.03      3.64 o 
   6   3   2     2128.52     2151.10     19.64 o 
   7   3   2       12.95       11.51      1.33 o 
   8   3   2      206.26      185.59      5.02 o 
   9   3   2       10.54       11.36      2.97 o 
  10   3   2      143.83      132.61      4.94 o 
  11   3   2       32.59       21.21      2.98 o 
  12   3   2      234.87      195.31      7.75 o 
  13   3   2        2.02        7.40      3.77 o 
  14   3   2        5.55        9.32      4.19 o 
  15   3   2       47.81       30.09      5.45 o 
  16   3   2        7.05       18.11      6.40 o 
  17   3   2       10.72       11.41      6.88 o 
 -18   4   2        3.16       16.56      8.14 o 
 -17   4   2        6.01        3.01      6.67 o 
 -16   4   2       15.20       12.54      6.60 o 
 -15   4   2       63.54       74.16      6.18 o 
 -14   4   2      642.45      574.70     12.67 o 
 -13   4   2        4.35        8.55      3.67 o 
 -12   4   2       21.34       23.37      3.62 o 
 -11   4   2       35.65       41.32      3.89 o 
 -10   4   2       48.90       44.70      3.56 o 
  -9   4   2      271.64      282.15      6.49 o 
  -8   4   2      729.95      839.61     10.99 o 
  -7   4   2       38.56       42.29      2.48 o 
  -6   4   2     2405.34     2488.83     20.04 o 
  -5   4   2       34.14       47.04      2.09 o 
  -4   4   2      774.86      793.75      8.35 o 
  -3   4   2        0.01        2.33      1.58 o 
  -2   4   2     3972.61     4223.31     30.62 o 
  -1   4   2     1303.18     1345.43     12.87 o 
   0   4   2     8290.67     8579.26     59.79 o 
   1   4   2      112.50      122.51      2.60 o 
   2   4   2     2126.39     2060.17     15.41 o 
   3   4   2        0.60        0.77      1.16 o 
   4   4   2      143.65      137.97      3.04 o 
   5   4   2        3.29        6.54      1.26 o 
   6   4   2     3578.72     3610.86     39.55 o 
   7   4   2      115.51      128.71      4.86 o 
   8   4   2       22.93       22.64      2.81 o 
   9   4   2        0.11        2.32      2.60 o 
  10   4   2       84.76       74.48      4.93 o 
  11   4   2       87.72       91.05      5.60 o 
  12   4   2      280.56      235.00      9.52 o 
  13   4   2       96.38       90.03      6.59 o 
  14   4   2       85.62       74.66      6.39 o 
  15   4   2       41.14       36.69      6.35 o 
  16   4   2       11.48       11.55      6.53 o 
 -16   5   2       78.20       70.71      7.97 o 
 -15   5   2        1.12        5.29      5.23 o 
 -14   5   2      361.23      352.21     12.48 o 
 -13   5   2       59.94       57.75      6.09 o 
 -12   5   2       32.12       45.57      5.06 o 
 -11   5   2        4.27        6.82      3.54 o 
 -10   5   2      281.66      313.95      8.65 o 
  -9   5   2        0.00        2.07      2.70 o 
  -8   5   2     1229.58     1113.36     15.89 o 
  -7   5   2       90.21       97.67      4.65 o 
  -6   5   2       35.58       36.23      2.89 o 
  -5   5   2        5.84        9.42      1.82 o 
  -4   5   2     1106.14     1168.04     10.71 o 
  -3   5   2       32.08       33.30      2.50 o 
  -2   5   2     2234.30     2237.79     18.69 o 
  -1   5   2      102.88      118.36      3.65 o 
   0   5   2     1165.11     1067.59     10.24 o 
   1   5   2      120.58      127.09      2.88 o 
   2   5   2     1715.30     1635.81     13.36 o 
   3   5   2       10.02        8.01      1.69 o 
   4   5   2       32.77       45.98      2.94 o 
   5   5   2        5.27        6.78      2.44 o 
   6   5   2       56.98       61.80      5.28 o 
   7   5   2       19.00       13.39      3.05 o 
   8   5   2      435.60      375.20      9.81 o 
   9   5   2        8.99       10.58      3.48 o 
  10   5   2       19.71       22.10      4.30 o 
  11   5   2        7.04        3.81      3.75 o 
  12   5   2        0.13        5.89      3.94 o 
  13   5   2       23.69       19.99      7.17 o 
  14   5   2        6.83       12.43      5.61 o 
  15   5   2        0.27       -2.67      5.95 o 
 -15   6   2        1.55        9.23      6.44 o 
 -14   6   2       57.27       49.31      7.17 o 
 -13   6   2       24.80       39.64      6.59 o 
 -12   6   2        1.87        1.01      4.51 o 
 -11   6   2        2.08        3.11      4.19 o 
 -10   6   2        0.38        5.24      4.13 o 
  -9   6   2      153.40      157.36      9.19 o 
  -8   6   2       69.02       66.65      5.64 o 
  -7   6   2       56.37       62.34      5.41 o 
  -6   6   2      168.10      162.69      6.11 o 
  -5   6   2      101.24      106.74      5.13 o 
  -4   6   2       78.03       63.61      3.21 o 
  -3   6   2       57.83       58.68      2.76 o 
  -2   6   2      119.98      121.10      5.27 o 
  -1   6   2      632.27      642.40      8.08 o 
   0   6   2      344.18      429.06     14.22 o 
   1   6   2      643.33      637.31      7.68 o 
   2   6   2       20.74       22.51      2.35 o 
   3   6   2       11.91        6.20      2.38 o 
   4   6   2       47.38       51.32      4.07 o 
   5   6   2      129.79      127.34      7.60 o 
   6   6   2      201.16      197.40      9.62 o 
   7   6   2      234.30      247.44     12.43 o 
   8   6   2        6.41       14.37      4.06 o 
   9   6   2        4.71        7.79      3.68 o 
  10   6   2        1.88        5.02      3.74 o 
  11   6   2       99.20      107.29      9.31 o 
  12   6   2      126.40      130.48     10.49 o 
  13   6   2       24.10       34.91      8.25 o 
  14   6   2        5.34       -2.80      6.82 o 
 -13   7   2        3.76       -0.66      6.45 o 
 -12   7   2       53.71       55.97      7.71 o 
 -11   7   2        1.14       -2.25      5.06 o 
 -10   7   2       43.26       39.33      6.03 o 
  -9   7   2        2.79        5.02      4.39 o 
  -8   7   2       71.56       54.21      6.01 o 
  -7   7   2        6.57       10.05      4.27 o 
  -6   7   2       98.16      116.52      7.04 o 
  -5   7   2        3.96        6.86      3.80 o 
  -4   7   2     1353.82     1443.72     26.67 o 
  -3   7   2        0.01        3.60      2.53 o 
  -2   7   2      283.63      246.46      6.12 o 
  -1   7   2        0.55        5.80      2.20 o 
   0   7   2        4.23        6.89      2.26 o 
   1   7   2        1.10        5.03      2.37 o 
   2   7   2      169.14      194.28      5.75 o 
   3   7   2       25.39       26.12      3.81 o 
   4   7   2      473.55      485.32     12.93 o 
   5   7   2       47.67       48.62      5.90 o 
   6   7   2      674.68      748.15     17.06 o 
   7   7   2        7.45       19.72      5.29 o 
   8   7   2        8.61        6.76      4.85 o 
   9   7   2        1.63        3.75      5.37 o 
  10   7   2       81.82       82.62      8.90 o 
  11   7   2       32.55       33.07      7.55 o 
  12   7   2      215.47      200.97     12.57 o 
 -10   8   2        5.08       11.44      6.30 o 
  -9   8   2       98.96       95.05      9.44 o 
  -8   8   2        0.18        2.79      5.76 o 
  -7   8   2       72.10       71.41      7.02 o 
  -6   8   2       18.67       31.20      5.37 o 
  -5   8   2      276.86      265.64     14.43 o 
  -4   8   2        8.74        8.16      3.99 o 
  -3   8   2       83.82       71.18      6.97 o 
  -2   8   2      192.13      216.22      9.95 o 
  -1   8   2       69.23       81.53     10.02 o 
   0   8   2      162.39      189.03      7.85 o 
   1   8   2      454.47      446.15     11.05 o 
   2   8   2      102.13      108.26      6.96 o 
   3   8   2        1.13        8.58      4.07 o 
   4   8   2        1.65        4.43      4.15 o 
   5   8   2       30.65       26.75      5.69 o 
   6   8   2      122.06      139.48     10.04 o 
   7   8   2      230.23      209.11     12.06 o 
   8   8   2       30.33       32.57      7.14 o 
   9   8   2        7.01       12.83      6.48 o 
  -6   9   2        0.19        1.43      7.93 o 
  -5   9   2        8.98       17.25     13.67 o 
  -4   9   2      376.68      425.04     20.83 o 
  -3   9   2       10.73       11.84      7.97 o 
  -2   9   2       95.44       80.97     24.18 o 
  -1   9   2       39.78       35.12     10.82 o 
   1   9   2        5.49        6.44      6.60 o 
   2   9   2       35.28       40.54      8.25 o 
   3   9   2        5.28       14.55      8.33 o 
   4   9   2       95.32       88.52      8.97 o 
   5   9   2       17.07       24.89      8.58 o 
 -20   1   3       49.84       37.25      7.89 o 
 -19   1   3       27.07       22.80      6.68 o 
 -18   1   3      625.71      620.04     15.73 o 
 -17   1   3        3.76       11.68      4.27 o 
 -16   1   3        0.51        3.44      3.54 o 
 -15   1   3        1.00        4.11      3.00 o 
 -14   1   3       17.99        9.39      3.24 o 
 -13   1   3       95.53      117.42      5.00 o 
 -12   1   3      298.18      270.09      5.18 o 
 -11   1   3        0.99       -1.02      1.56 o 
 -10   1   3      681.17      748.59      7.56 o 
  -9   1   3      203.03      183.66      3.10 o 
  -8   1   3     8144.34     8821.06     59.15 o 
  -7   1   3       45.85       53.43      2.44 o 
  -6   1   3    15050.11    16128.99    112.43 o 
  -5   1   3      910.54      979.71      8.17 o 
  -4   1   3     3026.73     3519.87     25.19 o 
  -3   1   3       36.27       38.94      1.03 o 
  -2   1   3      997.62      895.78      6.14 o 
  -1   1   3        1.24        0.85      0.46 o 
   0   1   3    24521.09    24008.81    165.98 o 
   1   1   3      503.72      508.11      4.85 o 
   2   1   3     2822.87     2777.67     21.29 o 
   3   1   3      351.84      381.32      3.51 o 
   4   1   3      362.92      642.66      5.30 o 
   5   1   3      578.45      683.66      6.11 o 
   6   1   3      318.93      403.84      4.41 o 
   7   1   3       58.09       58.32      1.83 o 
   8   1   3      294.81      300.54      4.27 o 
   9   1   3        0.06        1.29      1.30 o 
  10   1   3      302.80      359.46      6.04 o 
  11   1   3        0.06        3.09      2.04 o 
  12   1   3       22.51       40.05      3.94 o 
  13   1   3        0.00       -0.78      2.81 o 
  14   1   3       83.59       70.78      5.24 o 
  15   1   3        5.12        5.73      3.93 o 
  16   1   3        1.65        7.46      4.83 o 
  17   1   3      102.74      114.42      9.34 o 
  18   1   3     3923.64     4405.59     75.18 o 
 -19   2   3       41.32       46.00      8.76 o 
 -18   2   3        5.70       -0.90      4.96 o 
 -17   2   3       13.84        9.57      4.92 o 
 -16   2   3       37.01       31.39      5.23 o 
 -15   2   3       23.69       14.78      3.78 o 
 -14   2   3        3.38        3.07      2.65 o 
 -13   2   3       47.03       42.43      3.15 o 
 -12   2   3      317.19      310.93      5.99 o 
 -11   2   3        0.11       -0.07      1.73 o 
 -10   2   3        0.57        2.18      1.46 o 
  -9   2   3       21.19       25.50      1.77 o 
  -8   2   3        3.82        4.74      1.24 o 
  -7   2   3       30.92       27.45      1.61 o 
  -6   2   3      851.95      775.48      7.13 o 
  -5   2   3      657.09      638.97      5.84 o 
  -4   2   3     1422.11     1394.72     10.39 o 
  -3   2   3      170.77      159.58      2.25 o 
  -2   2   3    10279.43     9967.42     74.05 o 
  -1   2   3      707.50      664.62      6.61 o 
   0   2   3      413.14      416.82      5.48 o 
   1   2   3       24.11       26.08      1.21 o 
   2   2   3     2169.28     2058.08     14.24 o 
   3   2   3       40.79       42.82      1.65 o 
   4   2   3       10.29       10.02      1.24 o 
   5   2   3      273.57      272.44      4.65 o 
   6   2   3     1071.42     1078.68      9.81 o 
   7   2   3       95.36       95.29      3.00 o 
   8   2   3       59.62       65.51      2.37 o 
   9   2   3        8.65       10.83      2.01 o 
  10   2   3      129.46      123.31      4.77 o 
  11   2   3       73.01       59.86      3.74 o 
  12   2   3      124.04       88.58      4.47 o 
  13   2   3        6.15        4.68      3.02 o 
  14   2   3        8.56       12.20      4.02 o 
  15   2   3       27.72       25.35      5.45 o 
  16   2   3       65.90       64.50      7.13 o 
  17   2   3       20.34       18.75      7.76 o 
  18   2   3       80.19       71.77     12.06 o 
 -19   3   3        0.57        2.03      7.99 o 
 -18   3   3      154.70      151.38     11.98 o 
 -17   3   3        0.64       -2.17      5.34 o 
 -16   3   3      119.77      133.79      7.08 o 
 -15   3   3        2.38        8.13      3.42 o 
 -14   3   3       22.69       20.18      3.57 o 
 -13   3   3       26.30       26.75      4.30 o 
 -12   3   3      805.44      770.38     11.77 o 
 -11   3   3        6.61        1.60      2.17 o 
 -10   3   3        0.03        6.22      1.87 o 
  -9   3   3      202.54      196.08      4.11 o 
  -8   3   3     2599.61     2568.15     21.94 o 
  -7   3   3      420.04      422.80      5.79 o 
  -6   3   3     4563.89     4648.60     35.48 o 
  -5   3   3      185.61      191.46      3.13 o 
  -4   3   3     6573.87     7066.28     45.89 o 
  -3   3   3       27.19       25.84      1.45 o 
  -2   3   3      239.35      297.62      4.19 o 
  -1   3   3      154.68      157.83      3.03 o 
   0   3   3      151.86      156.66      2.51 o 
   1   3   3      813.73      823.07      6.59 o 
   2   3   3      392.76      397.51      5.21 o 
   3   3   3       11.93       13.78      0.95 o 
   4   3   3      131.30      184.47      2.82 o 
   5   3   3      187.90      207.65      3.57 o 
   6   3   3      881.88      853.57      9.27 o 
   7   3   3       26.13       27.69      2.11 o 
   8   3   3      297.06      285.31      6.07 o 
   9   3   3       20.86       12.77      2.55 o 
  10   3   3      100.77      125.88      4.85 o 
  11   3   3        3.76        6.45      3.11 o 
  12   3   3      127.47      107.01      7.78 o 
  13   3   3        0.07        2.03      3.86 o 
  14   3   3      228.85      205.19      8.82 o 
  15   3   3       13.56       17.30      5.65 o 
  16   3   3       39.19       36.69     11.32 o 
  17   3   3        4.81        5.45      6.58 o 
 -18   4   3        8.92        8.15      7.83 o 
 -17   4   3        8.57        6.07      7.03 o 
 -16   4   3      209.85      189.92      9.95 o 
 -15   4   3       58.49       64.41      6.31 o 
 -14   4   3       70.87       67.18      6.23 o 
 -13   4   3        1.57        2.25      3.23 o 
 -12   4   3      183.37      191.13      8.10 o 
 -11   4   3        4.84        4.25      2.71 o 
 -10   4   3       11.48        9.36      2.70 o 
  -9   4   3        3.21        3.67      1.96 o 
  -8   4   3      657.16      701.35      9.17 o 
  -7   4   3        0.14        1.85      1.40 o 
  -6   4   3     1271.09     1262.43     11.52 o 
  -5   4   3      220.79      228.58      3.84 o 
  -4   4   3     2440.00     2477.38     19.82 o 
  -3   4   3      405.57      404.94      5.09 o 
  -2   4   3     5825.76     6170.56     48.28 o 
  -1   4   3      525.92      536.99      5.92 o 
   0   4   3      189.30      251.60      4.62 o 
   1   4   3       52.64       56.53      2.07 o 
   2   4   3     2147.29     2158.74     16.89 o 
   3   4   3        1.65        3.72      1.19 o 
   4   4   3     1025.62      998.10      9.26 o 
   5   4   3       97.13      109.04      3.06 o 
   6   4   3     2057.94     1997.76     22.80 o 
   7   4   3       35.64       47.10      3.51 o 
   8   4   3      184.92      200.78      6.32 o 
   9   4   3       27.59       21.12      3.26 o 
  10   4   3       72.79       64.25      4.84 o 
  11   4   3      145.16      140.76      6.55 o 
  12   4   3      636.21      581.82     13.21 o 
  13   4   3        1.26        1.63      4.10 o 
  14   4   3        0.56       -4.27      4.36 o 
  15   4   3        8.86        5.66      5.30 o 
  16   4   3       10.52        6.67      6.43 o 
 -17   5   3        2.91        3.46      6.09 o 
 -16   5   3        0.08        3.62      5.56 o 
 -15   5   3        9.92        5.50      5.49 o 
 -14   5   3       28.29       33.18      5.52 o 
 -13   5   3       22.41       28.58      6.09 o 
 -12   5   3        9.38       13.05      4.22 o 
 -11   5   3       13.19        7.45      3.51 o 
 -10   5   3      157.37      173.39      6.31 o 
  -9   5   3       96.08       97.79      4.73 o 
  -8   5   3      122.70      122.46      5.32 o 
  -7   5   3      839.81      837.16     11.65 o 
  -6   5   3        0.14        4.37      1.89 o 
  -5   5   3      224.14      214.07      4.18 o 
  -4   5   3       82.47      104.88      3.32 o 
  -3   5   3       46.87       54.13      2.49 o 
  -2   5   3        2.31       21.57      1.97 o 
  -1   5   3       23.27       25.82      2.06 o 
   0   5   3      486.37      479.74      5.91 o 
   1   5   3      216.64      217.97      4.02 o 
   2   5   3      392.93      351.52      5.21 o 
   3   5   3        4.18        2.90      1.60 o 
   4   5   3       19.97       12.71      2.13 o 
   5   5   3        4.88       10.15      2.97 o 
   6   5   3        0.00        1.59      2.86 o 
   7   5   3        3.93        5.76      3.26 o 
   8   5   3        0.45        5.74      2.94 o 
   9   5   3       86.74       73.36      5.66 o 
  10   5   3       23.17       21.98      4.03 o 
  11   5   3       22.20       32.13      4.69 o 
  12   5   3        2.59        0.95      4.07 o 
  13   5   3       15.95       12.81      5.43 o 
  14   5   3        0.03        2.36      5.16 o 
  15   5   3        0.94        2.28      6.98 o 
 -15   6   3       43.66       42.36      7.29 o 
 -14   6   3      141.92      170.52     10.90 o 
 -13   6   3        0.02        7.26      5.31 o 
 -12   6   3        5.94        8.40      4.63 o 
 -11   6   3        1.70        6.30      4.35 o 
 -10   6   3       13.32        8.94      4.26 o 
  -9   6   3        2.57        7.96      4.04 o 
  -8   6   3     1316.97     1337.95     21.72 o 
  -7   6   3       16.14       20.86      3.69 o 
  -6   6   3      807.27      793.36     12.99 o 
  -5   6   3        6.35        4.73      2.74 o 
  -4   6   3     1113.11     1088.49     12.29 o 
  -3   6   3       57.98       62.42      3.17 o 
  -2   6   3     1700.04     1826.40     17.27 o 
  -1   6   3       14.87       12.68      3.39 o 
   0   6   3      341.73      352.39      5.41 o 
   1   6   3       64.78       67.53      3.03 o 
   2   6   3      903.53      938.05     12.42 o 
   3   6   3        5.17        7.88      2.54 o 
   4   6   3     1355.05     1330.54     21.17 o 
   5   6   3       71.82       79.99      5.60 o 
   6   6   3     1603.31     1504.61     25.18 o 
   7   6   3        0.06        4.03      3.59 o 
   8   6   3      153.78      183.26      8.29 o 
   9   6   3        5.84        9.41      3.98 o 
  10   6   3        0.32        2.59      4.15 o 
  11   6   3       89.56       89.35      7.73 o 
  12   6   3      565.89      558.56     19.29 o 
  13   6   3       32.68       38.33      8.25 o 
  14   6   3       22.13       16.69      9.30 o 
 -13   7   3       24.18       21.31      6.55 o 
 -12   7   3       10.45       19.80      6.17 o 
 -11   7   3       12.78       13.24      5.77 o 
 -10   7   3       12.20       10.21      4.79 o 
  -9   7   3      170.85      171.54      8.70 o 
  -8   7   3        2.90       -1.43      4.14 o 
  -7   7   3      228.51      245.59      9.44 o 
  -6   7   3       19.64       22.02      4.43 o 
  -5   7   3       12.35       20.95      4.29 o 
  -4   7   3       19.10       25.09      3.79 o 
  -3   7   3       44.68       40.76      3.06 o 
  -2   7   3        0.00        3.30      2.18 o 
  -1   7   3       20.35       18.70      2.52 o 
   0   7   3       38.88       34.48      3.08 o 
   1   7   3        3.63        5.88      2.44 o 
   2   7   3        9.22       14.62      2.98 o 
   3   7   3       15.20       11.44      3.83 o 
   4   7   3        0.02        1.46      3.98 o 
   5   7   3       46.78       45.37      6.74 o 
   6   7   3        0.34        2.46      4.23 o 
   7   7   3        4.59        9.79      4.81 o 
   8   7   3        3.88        9.12      5.06 o 
   9   7   3       20.48       19.10      6.16 o 
  10   7   3       19.68       30.78      7.02 o 
  11   7   3        0.74        2.10      6.12 o 
  12   7   3        1.08        3.45      8.42 o 
 -10   8   3        7.87        1.74      6.33 o 
  -9   8   3        1.25        0.73      5.25 o 
  -8   8   3       81.65       58.54      7.15 o 
  -7   8   3        5.98        6.25      4.81 o 
  -6   8   3       37.43       37.73      5.64 o 
  -5   8   3       40.25       38.45      6.55 o 
  -4   8   3       55.16       52.78      8.60 o 
  -3   8   3        2.41        4.56      5.19 o 
  -2   8   3     2123.49     2026.64     36.01 o 
  -1   8   3      122.37      145.86      7.09 o 
   0   8   3     1397.51     1355.04     20.81 o 
   1   8   3        3.98        5.81      4.31 o 
   2   8   3      520.05      581.40     12.76 o 
   3   8   3       31.67       41.69      5.54 o 
   4   8   3        7.59        6.84      4.57 o 
   5   8   3       17.14       13.82      5.45 o 
   6   8   3      254.05      235.65     12.38 o 
   7   8   3       30.86       23.76      6.99 o 
   8   8   3        0.59        2.52      5.85 o 
   9   8   3       13.25       11.90      6.77 o 
  -6   9   3       14.71       12.09     10.07 o 
  -5   9   3        0.43        1.37      7.55 o 
  -4   9   3      115.77      144.21     13.89 o 
  -3   9   3       40.72       49.82      9.95 o 
  -2   9   3        9.32       21.02      7.41 o 
  -1   9   3       17.49        9.60      7.91 o 
   0   9   3        0.00       -1.07      7.49 o 
   1   9   3        0.98       -2.57      6.33 o 
   2   9   3       54.65       52.86      8.96 o 
   3   9   3        4.46        4.34      5.56 o 
   4   9   3       16.15       14.73      6.37 o 
 -20   0   4      590.14      657.84     30.86 o 
 -19   0   4        0.02        4.59      6.73 o 
 -18   0   4      600.74      565.54     20.49 o 
 -17   0   4      165.17      168.09     11.85 o 
 -16   0   4       10.92       14.98      5.18 o 
 -15   0   4        1.14        7.73      4.04 o 
 -14   0   4      163.91      171.56     12.88 o 
 -13   0   4       12.58       14.82      3.47 o 
 -12   0   4      158.00      132.80      7.77 o 
 -11   0   4        5.95        5.01      2.04 o 
 -10   0   4      177.42      120.50      5.12 o 
  -9   0   4      149.76      138.67      3.70 o 
  -8   0   4      140.12      160.78      4.54 o 
  -7   0   4       87.24      100.00      3.04 o 
  -6   0   4    29273.51    31413.27    289.59 o 
  -5   0   4     1230.33     1336.82     14.95 o 
  -4   0   4    34688.40    35316.11    334.51 o 
  -3   0   4        2.14       -0.79      0.79 o 
  -2   0   4     9205.48     9741.32     94.36 o 
  -1   0   4        7.43       -1.41      1.41 o 
   0   0   4     6030.90     6011.76     52.94 o 
   1   0   4      617.34      597.25      6.31 o 
   2   0   4    17719.31    17102.69    146.89 o 
   3   0   4      858.44      894.38      9.28 o 
   4   0   4    15416.86    15366.84    140.32 o 
   5   0   4     1602.92     1696.76     17.77 o 
   6   0   4     1551.76     1693.01     18.12 o 
   7   0   4      338.26      325.39      5.70 o 
   8   0   4     3109.61     3144.27     34.19 o 
   9   0   4       75.66       76.35      3.95 o 
  10   0   4        2.57        8.90      2.46 o 
  11   0   4      478.70      464.18     10.69 o 
  12   0   4     2487.46     2155.14     37.40 o 
  13   0   4      159.85      172.20      9.20 o 
  14   0   4       92.26      102.11     11.45 o 
  15   0   4       44.14       37.22      7.86 o 
  16   0   4      281.12      279.56     15.75 o 
  17   0   4      122.35      152.39     13.01 o 
  18   0   4      251.58      277.49     21.80 o 
 -20   1   4        0.03       -1.98      6.21 o 
 -19   1   4        3.99        7.47      5.95 o 
 -18   1   4       22.31       24.52      5.65 o 
 -17   1   4       25.72       24.38      4.67 o 
 -16   1   4       12.47       13.84      4.00 o 
 -15   1   4       24.09       33.26      3.74 o 
 -14   1   4        2.25        3.03      2.69 o 
 -13   1   4        0.05        0.15      1.97 o 
 -12   1   4       86.94       83.71      4.19 o 
 -11   1   4        2.28        1.58      1.58 o 
 -10   1   4        2.09        1.70      1.18 o 
  -9   1   4        3.26        4.16      1.10 o 
  -8   1   4       25.52       21.90      1.40 o 
  -7   1   4       22.56       19.19      1.48 o 
  -6   1   4      450.90      427.52      4.61 o 
  -5   1   4       11.39        7.59      0.91 o 
  -4   1   4        1.99       -0.64      0.64 o 
  -3   1   4       49.92       40.45      1.50 o 
  -2   1   4      614.36      532.27     10.59 o 
  -1   1   4        2.66        1.86      0.51 o 
   0   1   4      605.70      549.17      9.53 o 
   1   1   4       48.10       44.10      1.46 o 
   2   1   4       21.47       25.07      1.41 o 
   3   1   4      331.14      325.26      3.23 o 
   4   1   4       48.13       59.42      1.41 o 
   5   1   4        8.09        4.65      0.88 o 
   6   1   4        0.74        1.97      0.91 o 
   7   1   4        0.42       -0.06      1.03 o 
   8   1   4       33.30       33.77      1.96 o 
   9   1   4        1.57        4.43      1.43 o 
  10   1   4       26.96       29.23      2.44 o 
  11   1   4       21.28       23.64      2.61 o 
  12   1   4        2.51        2.21      2.51 o 
  13   1   4        2.20        1.23      2.96 o 
  14   1   4       58.21       42.17      4.57 o 
  15   1   4       63.94       66.23      6.27 o 
  16   1   4        0.18        6.22      5.13 o 
  17   1   4       64.38       72.31      8.17 o 
  18   1   4      188.32      222.18     16.29 o 
 -19   2   4        4.64       16.58      6.78 o 
 -18   2   4        4.04        9.18      5.38 o 
 -17   2   4        9.69        8.87      4.99 o 
 -16   2   4       25.27       17.24      4.81 o 
 -15   2   4       21.30       28.79      4.37 o 
 -14   2   4      613.98      626.31      9.93 o 
 -13   2   4       32.62       32.01      2.93 o 
 -12   2   4     1064.98     1082.03     12.07 o 
 -11   2   4        0.00        0.27      1.61 o 
 -10   2   4       14.68       20.07      1.83 o 
  -9   2   4      117.01      118.89      3.45 o 
  -8   2   4      193.43      194.91      3.46 o 
  -7   2   4       36.09       37.10      1.79 o 
  -6   2   4     1011.08      955.57      8.34 o 
  -5   2   4       33.50       41.50      1.34 o 
  -4   2   4    20807.92    21630.08    148.13 o 
  -3   2   4      551.66      561.49      5.07 o 
  -2   2   4    24315.00    25636.56    152.15 o 
  -1   2   4      225.31      243.11      2.50 o 
   0   2   4     2681.07     2775.23     18.11 o 
   1   2   4      153.73      166.44      2.14 o 
   2   2   4     1757.85     1764.09     14.33 o 
   3   2   4       11.13       18.11      1.29 o 
   4   2   4     1337.24     1373.41     11.53 o 
   5   2   4      140.05      149.57      2.93 o 
   6   2   4      253.69      210.83      3.47 o 
   7   2   4      217.87      207.19      3.12 o 
   8   2   4     2523.14     2538.42     24.17 o 
   9   2   4       48.13       47.03      3.40 o 
  10   2   4      178.29      175.12      5.20 o 
  11   2   4       15.52       17.04      2.91 o 
  12   2   4      459.42      366.06      7.87 o 
  13   2   4        2.96        1.33      3.31 o 
  14   2   4        0.52       -1.42      4.07 o 
  15   2   4        4.65       12.97      5.34 o 
  16   2   4       34.85       34.77      7.34 o 
  17   2   4        4.65        9.17      7.07 o 
 -19   3   4        0.69        4.11      7.51 o 
 -18   3   4      127.80      118.02     11.19 o 
 -17   3   4        8.69       10.09      5.17 o 
 -16   3   4      239.97      225.95      7.91 o 
 -15   3   4        0.75       -0.27      3.20 o 
 -14   3   4        1.12        0.10      2.96 o 
 -13   3   4        6.85        1.04      2.88 o 
 -12   3   4      288.36      262.18      6.65 o 
 -11   3   4       75.20       71.79      3.59 o 
 -10   3   4       90.48       73.85      3.11 o 
  -9   3   4        0.08        2.07      1.55 o 
  -8   3   4      324.60      320.10      5.09 o 
  -7   3   4        2.82        4.05      1.29 o 
  -6   3   4     1191.92     1115.56     10.13 o 
  -5   3   4      162.97      162.28      2.74 o 
  -4   3   4      752.50      747.92      6.49 o 
  -3   3   4      351.80      345.29      3.80 o 
  -2   3   4      389.03      375.06      3.93 o 
  -1   3   4      427.43      419.90      4.07 o 
   0   3   4     1926.01     1854.93     14.14 o 
   1   3   4      263.52      258.58      3.16 o 
   2   3   4      708.54      726.36      6.40 o 
   3   3   4        3.97        5.23      0.90 o 
   4   3   4      119.03      107.71      2.77 o 
   5   3   4       44.17       50.77      2.04 o 
   6   3   4      231.95      209.10      3.97 o 
   7   3   4       87.35       83.37      5.58 o 
   8   3   4     1028.57      998.03     13.02 o 
   9   3   4       88.71       95.08      4.19 o 
  10   3   4      113.12      128.89      5.75 o 
  11   3   4        0.37       -1.68      3.00 o 
  12   3   4       73.04       65.74      5.50 o 
  13   3   4      137.18      113.55      6.86 o 
  14   3   4      391.00      374.42     14.10 o 
  15   3   4        4.98        3.55      5.00 o 
  16   3   4       12.09        6.52      6.07 o 
  17   3   4      367.39      386.02     15.81 o 
 -18   4   4        1.04       10.71      7.72 o 
 -17   4   4        5.28       17.71      5.86 o 
 -16   4   4        2.36       12.49      5.10 o 
 -15   4   4       53.93       47.71      5.88 o 
 -14   4   4       65.21       67.20      5.11 o 
 -13   4   4        2.66        5.54      3.16 o 
 -12   4   4       37.73       43.34      4.05 o 
 -11   4   4       68.37       62.10      4.06 o 
 -10   4   4        2.89       -1.37      2.28 o 
  -9   4   4      115.71      123.61      4.27 o 
  -8   4   4       55.50       54.63      2.66 o 
  -7   4   4      208.51      208.63      4.25 o 
  -6   4   4      231.31      227.01      3.92 o 
  -5   4   4      706.48      691.60      7.34 o 
  -4   4   4     1181.57     1191.50     10.85 o 
  -3   4   4     1101.22     1132.69     10.03 o 
  -2   4   4     1934.38     2060.63     15.44 o 
  -1   4   4      310.33      323.85      4.16 o 
   0   4   4        5.66       -1.08      1.08 o 
   1   4   4        8.64       13.31      1.21 o 
   2   4   4      311.80      323.38      4.54 o 
   3   4   4       81.55       88.37      2.46 o 
   4   4   4      348.21      370.14      4.91 o 
   5   4   4      257.24      246.85      4.81 o 
   6   4   4       11.93       17.30      2.55 o 
   7   4   4      135.24      120.69      5.33 o 
   8   4   4      254.83      254.93      7.37 o 
   9   4   4      133.25      119.34      7.95 o 
  10   4   4       11.94       12.31      3.49 o 
  11   4   4        0.22        4.67      3.59 o 
  12   4   4      197.33      173.04     10.59 o 
  13   4   4       77.79       76.84      6.46 o 
  14   4   4        1.61        3.88      4.57 o 
  15   4   4        0.20        5.83      5.88 o 
  16   4   4       50.43       47.80      8.17 o 
 -17   5   4       45.58       41.35      7.45 o 
 -16   5   4        0.06        1.80      5.48 o 
 -15   5   4        3.61        7.66      5.24 o 
 -14   5   4      238.86      272.85     12.67 o 
 -13   5   4       18.97       18.18      4.69 o 
 -12   5   4       88.11       95.41      6.47 o 
 -11   5   4        0.12        4.13      3.20 o 
 -10   5   4      239.42      270.14      7.44 o 
  -9   5   4       49.54       50.96      3.99 o 
  -8   5   4       39.57       49.22      3.86 o 
  -7   5   4       25.02       28.68      2.91 o 
  -6   5   4      884.16      980.28     12.09 o 
  -5   5   4        5.63        7.47      1.73 o 
  -4   5   4      137.00      105.74      3.06 o 
  -3   5   4      186.98      197.51      3.78 o 
  -2   5   4     2294.87     2326.45     19.94 o 
  -1   5   4       48.77       52.91      2.36 o 
   0   5   4     1535.81     1520.85     12.21 o 
   1   5   4        0.09        2.78      1.40 o 
   2   5   4      867.27      847.55      8.96 o 
   3   5   4        2.24        2.38      1.81 o 
   4   5   4      103.02       80.40      3.70 o 
   5   5   4       28.51       14.76      3.07 o 
   6   5   4       90.92       58.68      4.69 o 
   7   5   4        5.82       11.09      3.64 o 
   8   5   4       52.29       50.10      4.51 o 
   9   5   4       25.50       31.07      4.31 o 
  10   5   4      238.84      224.45      8.91 o 
  11   5   4        9.40       11.24      4.06 o 
  12   5   4       66.20       61.17      6.21 o 
  13   5   4       25.81       24.97      6.46 o 
  14   5   4        1.01       -0.36      5.71 o 
  15   5   4       28.39       18.68      6.92 o 
 -15   6   4       92.48       87.01      8.63 o 
 -14   6   4        7.70        6.15      5.49 o 
 -13   6   4        9.66       10.75      5.57 o 
 -12   6   4        1.71        2.86      4.51 o 
 -11   6   4        0.00        1.26      4.13 o 
 -10   6   4        0.40       -3.68      3.76 o 
  -9   6   4      128.57      138.31      8.63 o 
  -8   6   4       27.43       34.60      4.11 o 
  -7   6   4       15.61       10.38      3.17 o 
  -6   6   4       24.09       21.95      3.40 o 
  -5   6   4      370.40      370.25      7.77 o 
  -4   6   4       30.11       25.24      2.53 o 
  -3   6   4      637.27      649.01      7.80 o 
  -2   6   4      137.15      148.14      3.92 o 
  -1   6   4      355.75      371.47      6.25 o 
   0   6   4       64.14       66.08      2.87 o 
   1   6   4        4.64        2.75      2.18 o 
   2   6   4       83.32       86.67      4.15 o 
   3   6   4       32.48       37.50      3.33 o 
   4   6   4        2.01        4.24      2.81 o 
   5   6   4      130.19      132.92      6.65 o 
   6   6   4        1.22        9.47      3.95 o 
   7   6   4       91.42       88.74      7.96 o 
   8   6   4        0.52        7.49      4.25 o 
   9   6   4       34.58       33.41      5.27 o 
  10   6   4        9.39       13.80      4.82 o 
  11   6   4      129.03      139.31      9.85 o 
  12   6   4        8.73       18.24      6.09 o 
  13   6   4       37.19       24.26      7.96 o 
 -13   7   4        3.40        5.48      5.73 o 
 -12   7   4      100.19       96.18      8.66 o 
 -11   7   4        0.00       -0.19      5.12 o 
 -10   7   4       81.98       82.87      7.24 o 
  -9   7   4        0.15        9.17      4.40 o 
  -8   7   4      112.48      111.30      7.29 o 
  -7   7   4        0.44        4.40      3.82 o 
  -6   7   4      266.51      281.38      9.72 o 
  -5   7   4        1.11        7.82      3.43 o 
  -4   7   4      238.83      240.10      7.35 o 
  -3   7   4       10.54       13.71      3.08 o 
  -2   7   4        3.88        3.52      2.36 o 
  -1   7   4        3.50        1.65      2.44 o 
   0   7   4      154.64      169.83      5.18 o 
   1   7   4        8.72       13.69      3.16 o 
   2   7   4        2.41        3.29      2.93 o 
   3   7   4       15.57       15.70      3.84 o 
   4   7   4       16.24       15.73      7.15 o 
   5   7   4        1.00       -0.12      5.05 o 
   6   7   4      162.20      149.37     14.87 o 
   7   7   4       27.05       25.40      5.73 o 
   8   7   4      401.52      388.27     14.11 o 
   9   7   4       20.74       18.83      5.92 o 
  10   7   4       24.11       20.98      6.89 o 
  11   7   4        0.65        3.12      6.45 o 
 -11   8   4       17.49       23.89      7.81 o 
 -10   8   4       12.35        4.30      5.75 o 
  -9   8   4        6.21       15.65      5.89 o 
  -8   8   4        1.53        7.37      5.28 o 
  -7   8   4        0.26        1.53      5.13 o 
  -6   8   4       49.46       50.63      6.40 o 
  -5   8   4      132.27      131.50      9.42 o 
  -4   8   4        3.46       12.02      5.40 o 
  -3   8   4       89.88       81.54      9.87 o 
  -2   8   4       27.46       29.92      5.37 o 
  -1   8   4      231.22      237.15      8.56 o 
   0   8   4        0.01        4.74      3.67 o 
   1   8   4        0.13       -0.42      4.20 o 
   2   8   4        0.97        2.99      3.82 o 
   3   8   4       56.02       47.30      5.43 o 
   4   8   4        0.10        6.47      4.71 o 
   5   8   4       64.74       53.13      6.70 o 
   6   8   4        0.14        7.63      5.81 o 
   7   8   4      123.30      103.64      9.49 o 
   8   8   4        0.54        1.07      5.95 o 
  -6   9   4       23.22       24.01      9.14 o 
  -5   9   4       18.91       27.13      9.15 o 
  -4   9   4       23.07       15.11      6.46 o 
  -3   9   4      112.85      113.70      9.73 o 
  -2   9   4       13.35       13.14      6.23 o 
  -1   9   4        3.16        6.84      7.93 o 
   0   9   4       40.43       38.71      9.59 o 
   1   9   4       16.09       16.44      7.19 o 
   2   9   4       22.59       25.71      5.98 o 
   3   9   4        6.54        9.17      5.93 o 
   4   9   4        2.38        9.73      6.24 o 
 -20   1   5       30.04       17.92      7.30 o 
 -19   1   5        2.92        8.85      5.35 o 
 -18   1   5      103.33      100.03      7.77 o 
 -17   1   5       41.38       48.96      7.09 o 
 -16   1   5      497.44      398.98      9.50 o 
 -15   1   5        2.84        7.97      3.08 o 
 -14   1   5      562.07      547.77      9.90 o 
 -13   1   5       18.86       23.11      2.46 o 
 -12   1   5      176.53      140.72      4.06 o 
 -11   1   5        8.23        5.29      1.61 o 
 -10   1   5        2.79        5.59      1.27 o 
  -9   1   5      218.83      222.23      4.14 o 
  -8   1   5     4908.78     5011.48     43.58 o 
  -7   1   5      104.23      113.05      2.41 o 
  -6   1   5       38.48       75.16      1.71 o 
  -5   1   5      554.43      598.48      5.52 o 
  -4   1   5     1316.83     1294.39      9.60 o 
  -3   1   5       17.68       14.41      0.82 o 
  -2   1   5    39314.61    39426.43    262.81 o 
  -1   1   5        9.70       12.03      0.85 o 
   0   1   5     4646.50     4779.72     34.93 o 
   1   1   5        0.09        0.11      0.59 o 
   2   1   5       19.36       24.93      0.80 o 
   3   1   5      464.06      450.37      4.01 o 
   4   1   5       21.54       -0.67      0.67 o 
   5   1   5        0.87        0.72      0.83 o 
   6   1   5      721.16      768.92      6.90 o 
   7   1   5      370.80      369.90      4.71 o 
   8   1   5     1801.54     1916.33     16.68 o 
   9   1   5        5.62        3.49      1.56 o 
  10   1   5     3646.19     3209.74     39.90 o 
  11   1   5      259.16      214.67      9.44 o 
  12   1   5      709.78      652.90     11.23 o 
  13   1   5      152.81      129.95      6.69 o 
  14   1   5       44.17       40.45      4.56 o 
  15   1   5        2.85        3.70      4.77 o 
  16   1   5       24.40       36.80     11.10 o 
  17   1   5      282.22      314.94     13.84 o 
 -20   2   5       74.87       71.37     13.60 o 
 -19   2   5        0.04       -2.49      5.66 o 
 -18   2   5        0.49        8.73      5.05 o 
 -17   2   5        4.23        4.93      4.68 o 
 -16   2   5       11.34       12.10      4.42 o 
 -15   2   5        2.72        2.78      3.18 o 
 -14   2   5      343.96      335.39      6.70 o 
 -13   2   5       91.39       95.40      3.92 o 
 -12   2   5        0.25       -1.62      1.77 o 
 -11   2   5       38.80       35.81      2.36 o 
 -10   2   5        3.58        4.53      1.49 o 
  -9   2   5        4.79        5.28      1.38 o 
  -8   2   5      110.12      105.55      2.89 o 
  -7   2   5        1.24        0.08      1.04 o 
  -6   2   5       29.58       25.67      1.66 o 
  -5   2   5       87.48       87.19      1.84 o 
  -4   2   5     3730.25     3620.80     28.16 o 
  -3   2   5      242.81      243.17      2.95 o 
  -2   2   5      887.89      898.74     10.37 o 
  -1   2   5        6.77        7.26      0.74 o 
   0   2   5      836.73      845.18      5.99 o 
   1   2   5        7.01       10.64      0.67 o 
   2   2   5        1.59       -0.13      0.85 o 
   3   2   5      208.87      200.54      4.87 o 
   4   2   5      396.09      377.32      5.51 o 
   5   2   5      234.84      212.59      3.26 o 
   6   2   5      806.87      732.52      8.16 o 
   7   2   5       95.78       90.10      2.31 o 
   8   2   5      676.35      652.42      9.14 o 
   9   2   5        4.03        4.53      2.32 o 
  10   2   5       16.01       15.55      2.90 o 
  11   2   5       86.83       76.90      4.52 o 
  12   2   5       67.84       59.47      4.75 o 
  13   2   5        0.60        2.64      3.63 o 
  14   2   5        5.81        8.82      4.87 o 
  15   2   5       77.97       70.48      7.84 o 
  16   2   5      114.15      115.30      9.66 o 
  17   2   5       31.78       26.00      8.35 o 
 -19   3   5       34.82       37.72      8.79 o 
 -18   3   5       47.30       44.34      8.63 o 
 -17   3   5        7.75        3.50      4.81 o 
 -16   3   5      336.10      290.11      9.29 o 
 -15   3   5        6.74        7.88      3.43 o 
 -14   3   5        2.23        3.27      3.07 o 
 -13   3   5       21.59       18.20      3.15 o 
 -12   3   5        3.42       11.45      2.54 o 
 -11   3   5       60.98       55.83      3.12 o 
 -10   3   5      114.32      121.99      3.59 o 
  -9   3   5       84.67       85.70      2.98 o 
  -8   3   5       23.48       20.21      1.77 o 
  -7   3   5      255.62      263.62      4.21 o 
  -6   3   5      307.89      365.76      4.51 o 
  -5   3   5       27.18       28.81      1.75 o 
  -4   3   5      548.48      597.61      5.69 o 
  -3   3   5     1075.64     1095.76      8.77 o 
  -2   3   5      562.38      620.54      5.39 o 
  -1   3   5       79.30       89.62      1.80 o 
   0   3   5     6045.50     5976.78     37.20 o 
   1   3   5       12.91       16.82      1.06 o 
   2   3   5     2303.65     2261.61     17.34 o 
   3   3   5      101.46      103.48      3.15 o 
   4   3   5      945.08      935.85     10.24 o 
   5   3   5        0.09        1.25      1.38 o 
   6   3   5       47.79       49.11      2.40 o 
   7   3   5       36.95       36.96      3.09 o 
   8   3   5      695.73      686.05     11.38 o 
   9   3   5      430.08      416.87      9.14 o 
  10   3   5      465.00      436.16      9.72 o 
  11   3   5       96.19       80.90      5.64 o 
  12   3   5      109.99      104.18      6.36 o 
  13   3   5       65.41       64.13      5.75 o 
  14   3   5       37.47       37.46      5.40 o 
  15   3   5        3.34        6.66      5.35 o 
  16   3   5      167.82      187.36     15.57 o 
 -18   4   5      104.39       96.21     10.97 o 
 -17   4   5        1.71        9.88      5.46 o 
 -16   4   5      145.01      152.16      8.52 o 
 -15   4   5        0.05        0.95      3.90 o 
 -14   4   5      290.27      284.35      8.80 o 
 -13   4   5       34.99       31.98      3.99 o 
 -12   4   5        1.89        2.64      2.98 o 
 -11   4   5        3.96        5.36      2.58 o 
 -10   4   5       47.06       55.44      3.38 o 
  -9   4   5       73.22       69.18      3.18 o 
  -8   4   5       61.26       47.85      2.47 o 
  -7   4   5       21.52       23.33      2.03 o 
  -6   4   5      222.50      204.57      3.77 o 
  -5   4   5       33.08       32.43      1.85 o 
  -4   4   5      802.27      774.87      8.18 o 
  -3   4   5       39.80       51.15      2.03 o 
  -2   4   5      501.08      539.83      5.46 o 
  -1   4   5       18.96       20.68      1.33 o 
   0   4   5       11.17       13.68      1.27 o 
   1   4   5       13.38        9.51      1.19 o 
   2   4   5      354.56      306.90      4.25 o 
   3   4   5        9.31        8.06      1.26 o 
   4   4   5      103.41      128.51      3.55 o 
   5   4   5       71.39       71.95      3.24 o 
   6   4   5      246.89      246.01      6.76 o 
   7   4   5      182.04      176.08      7.07 o 
   8   4   5      295.50      275.29      7.43 o 
   9   4   5        9.07        2.72      2.87 o 
  10   4   5      123.75      109.18      7.73 o 
  11   4   5       24.35       26.43      4.49 o 
  12   4   5      253.46      239.08      9.31 o 
  13   4   5        3.43        0.91      4.31 o 
  14   4   5       84.78       89.17      9.73 o 
  15   4   5       53.71       50.77      7.01 o 
 -17   5   5       68.53       71.99      9.41 o 
 -16   5   5        1.05        7.12      5.66 o 
 -15   5   5        7.94        4.75      5.26 o 
 -14   5   5       90.54      100.42      7.25 o 
 -13   5   5        2.62        4.48      4.14 o 
 -12   5   5       26.67       23.00      4.29 o 
 -11   5   5        0.68       -3.18      3.18 o 
 -10   5   5        4.06       18.15      3.57 o 
  -9   5   5       32.50       28.37      3.30 o 
  -8   5   5      185.23      177.46      5.44 o 
  -7   5   5      228.83      247.59      5.90 o 
  -6   5   5      122.39      138.16      4.34 o 
  -5   5   5       61.39       57.21      2.66 o 
  -4   5   5      187.88      169.46      3.45 o 
  -3   5   5      561.24      586.20      6.90 o 
  -2   5   5      338.88      340.45      4.78 o 
  -1   5   5      354.28      370.13      4.80 o 
   0   5   5      116.49      112.21      3.11 o 
   1   5   5      172.79      165.15      3.62 o 
   2   5   5       23.06       20.07      1.93 o 
   3   5   5        8.07        5.72      1.98 o 
   4   5   5       22.32       19.68      2.67 o 
   5   5   5       17.00        8.85      2.86 o 
   6   5   5      112.59      105.47      5.56 o 
   7   5   5       10.37       15.73      4.02 o 
   8   5   5        0.45        4.94      3.17 o 
   9   5   5      336.07      311.83     10.97 o 
  10   5   5      332.44      317.09      9.94 o 
  11   5   5      149.56      148.28      8.59 o 
  12   5   5      138.32      136.06      8.81 o 
  13   5   5        0.08        1.74      5.63 o 
  14   5   5        9.54       19.54      6.75 o 
 -16   6   5      173.88      197.10     11.59 o 
 -15   6   5        5.42       15.22      6.38 o 
 -14   6   5      103.20      130.08      9.53 o 
 -13   6   5        1.37       11.85      5.34 o 
 -12   6   5       11.46       17.88      5.14 o 
 -11   6   5        4.79        3.47      4.23 o 
 -10   6   5      118.48      130.69      7.43 o 
  -9   6   5       11.23        8.49      3.56 o 
  -8   6   5      130.48      116.40      5.90 o 
  -7   6   5        4.59        8.15      3.08 o 
  -6   6   5      244.56      206.94      6.20 o 
  -5   6   5        6.08        7.32      2.95 o 
  -4   6   5       45.11       53.84      3.07 o 
  -3   6   5        0.83        2.43      1.78 o 
  -2   6   5      436.63      473.99      6.35 o 
  -1   6   5        8.49        9.59      2.55 o 
   0   6   5       17.77       12.34      2.15 o 
   1   6   5       14.26       12.72      2.47 o 
   2   6   5      529.87      482.16      8.45 o 
   3   6   5       13.80       18.44      3.27 o 
   4   6   5        2.58        6.39      2.99 o 
   5   6   5        1.39        2.42      3.70 o 
   6   6   5       10.20        8.74      4.20 o 
   7   6   5       19.63       14.61      5.43 o 
   8   6   5       31.00       24.22      5.68 o 
   9   6   5       10.66       11.48      4.52 o 
  10   6   5      184.95      204.75     10.35 o 
  11   6   5       18.96       30.06      6.56 o 
  12   6   5      278.96      290.03     16.13 o 
  13   6   5       40.57       43.38      9.11 o 
 -14   7   5        6.15        3.82      6.22 o 
 -13   7   5       47.39       51.05      7.74 o 
 -12   7   5       11.03       13.82      5.99 o 
 -11   7   5        2.28       -5.04      5.04 o 
 -10   7   5        1.94        6.29      4.69 o 
  -9   7   5       35.58       37.83      5.42 o 
  -8   7   5        7.31        9.29      4.13 o 
  -7   7   5      120.92      137.95      7.46 o 
  -6   7   5        0.47        9.25      3.52 o 
  -5   7   5       44.18       43.66      4.44 o 
  -4   7   5       16.25       24.78      3.86 o 
  -3   7   5      331.47      336.60      6.95 o 
  -2   7   5        5.77        6.29      2.78 o 
  -1   7   5      237.75      258.83      7.22 o 
   0   7   5       10.04       12.87      3.28 o 
   1   7   5       51.82       47.41      4.30 o 
   2   7   5        1.32        4.43      3.45 o 
   3   7   5        0.95       -2.41      3.21 o 
   4   7   5        1.03        7.30      4.32 o 
   5   7   5        4.02        2.94      5.85 o 
   6   7   5        0.29       -2.58      4.67 o 
   7   7   5        7.23        9.09      5.06 o 
   8   7   5       10.70       10.76      7.13 o 
   9   7   5      335.02      349.12     14.12 o 
  10   7   5       31.26       24.14      7.89 o 
  11   7   5       16.01       17.37      7.89 o 
 -11   8   5        0.22       -1.69      6.16 o 
 -10   8   5       20.67       16.79      6.69 o 
  -9   8   5        4.40       -0.54      5.80 o 
  -8   8   5      212.25      237.97     11.38 o 
  -7   8   5        2.58        9.93      5.29 o 
  -6   8   5       80.30      105.54      9.03 o 
  -5   8   5        4.50       10.33      7.53 o 
  -4   8   5      408.74      428.54     14.86 o 
  -3   8   5        0.89        4.38      4.50 o 
  -2   8   5      354.36      355.07     10.74 o 
  -1   8   5        7.51        5.99      3.68 o 
   0   8   5      245.76      226.59      8.06 o 
   1   8   5        3.10       -0.68      4.02 o 
   2   8   5        0.05        1.80      4.27 o 
   3   8   5        0.06       -3.39      3.82 o 
   4   8   5       11.26        3.97      4.66 o 
   5   8   5        0.66       -0.07      4.69 o 
   6   8   5      152.86      195.39     11.53 o 
   7   8   5       24.32       35.68      8.80 o 
   8   8   5      202.59      236.13     14.51 o 
  -6   9   5        3.97        4.06      6.20 o 
  -5   9   5       30.55       20.33      7.11 o 
  -4   9   5       51.80       48.43      7.74 o 
  -3   9   5       88.77       87.78      9.04 o 
  -2   9   5        6.36        7.00      5.71 o 
  -1   9   5       46.76       35.84     12.20 o 
   0   9   5       15.31       12.86      6.86 o 
   1   9   5       25.67       31.64      6.07 o 
   2   9   5        0.32        5.56      5.22 o 
   3   9   5        8.06       11.86      6.21 o 
 -20   0   6      285.65      353.53     29.24 o 
 -19   0   6        9.77        1.90      7.14 o 
 -18   0   6      360.25      370.07     14.27 o 
 -17   0   6        9.51       11.67      5.42 o 
 -16   0   6      968.07      926.85     21.50 o 
 -15   0   6       40.36       57.47     10.62 o 
 -14   0   6      226.06      249.94      8.73 o 
 -13   0   6       28.87       39.52      4.51 o 
 -12   0   6     1329.89     1430.68     18.31 o 
 -11   0   6       22.89       29.07      2.61 o 
 -10   0   6     1592.73     1663.42     18.94 o 
  -9   0   6      290.81      272.94      6.39 o 
  -8   0   6     2171.02     2452.17     25.67 o 
  -7   0   6      438.50      467.99      6.59 o 
  -6   0   6     1124.43     1031.31     11.34 o 
  -5   0   6      837.24      917.10     10.15 o 
  -4   0   6    13757.68    14144.17    141.27 o 
  -3   0   6      182.17      191.73      3.47 o 
  -2   0   6     3778.32     3979.95     37.42 o 
  -1   0   6      293.78      300.96      3.65 o 
   0   0   6     1221.57     1382.07     12.57 o 
   1   0   6      182.60      174.79      2.90 o 
   2   0   6     7807.48     7859.47     68.93 o 
   3   0   6     2790.11     2966.52     27.72 o 
   4   0   6     4991.25     5325.57     50.36 o 
   5   0   6      593.49      629.75      8.77 o 
   6   0   6     1815.44     1891.73     21.41 o 
   7   0   6       60.18       63.43      3.14 o 
   8   0   6     1205.13     1162.34     15.19 o 
   9   0   6      116.34      117.77      7.80 o 
  10   0   6      939.76      837.12     13.66 o 
  11   0   6       12.05        4.00      4.79 o 
  12   0   6        0.68        2.28      4.26 o 
  13   0   6       46.23       57.89      7.80 o 
  14   0   6      548.82      568.48     19.68 o 
  15   0   6       43.14       50.98      9.07 o 
  16   0   6       25.74       20.23      9.98 o 
  17   0   6       17.72       10.48     10.57 o 
 -20   1   6        0.29        4.53      6.35 o 
 -19   1   6        2.59        7.77      5.26 o 
 -18   1   6        8.41       -0.41      4.76 o 
 -17   1   6        2.99        2.16      4.43 o 
 -16   1   6       52.92       41.69      4.39 o 
 -15   1   6        4.29        7.00      2.98 o 
 -14   1   6       18.03       15.80      2.57 o 
 -13   1   6       52.41       46.25      2.92 o 
 -12   1   6       46.20       45.25      2.59 o 
 -11   1   6       46.08       45.50      2.40 o 
 -10   1   6       56.76       54.35      2.07 o 
  -9   1   6       13.89       12.23      1.24 o 
  -8   1   6       85.51       78.68      2.46 o 
  -7   1   6       53.10       50.83      1.67 o 
  -6   1   6      176.20      182.67      2.57 o 
  -5   1   6        0.52       -0.74      0.76 o 
  -4   1   6      493.16      421.75      6.19 o 
  -3   1   6      170.87      160.32      2.20 o 
  -2   1   6      704.36      632.81      8.55 o 
  -1   1   6      219.76      209.41      2.61 o 
   0   1   6      519.18      478.78      4.82 o 
   1   1   6      114.19      105.22      1.48 o 
   2   1   6       15.73       13.08      0.75 o 
   3   1   6       69.54       47.07      1.48 o 
   4   1   6      103.36       82.77      1.76 o 
   5   1   6       60.22       47.51      1.56 o 
   6   1   6       18.28       13.74      1.29 o 
   7   1   6       28.33       26.04      2.17 o 
   8   1   6        5.27        3.95      1.36 o 
   9   1   6      173.77      154.56      4.19 o 
  10   1   6      382.63      338.09      8.43 o 
  11   1   6       13.05        9.80      2.58 o 
  12   1   6        5.36        8.31      2.83 o 
  13   1   6       10.52        6.27      3.47 o 
  14   1   6       27.35       28.36      5.41 o 
  15   1   6        0.42        7.79      5.22 o 
  16   1   6       22.09       15.76      6.13 o 
  17   1   6       21.57       16.45      6.83 o 
 -20   2   6       50.10       48.79      8.25 o 
 -19   2   6        1.01        0.51      5.93 o 
 -18   2   6      145.73      144.97      8.93 o 
 -17   2   6       19.52       22.41      5.19 o 
 -16   2   6        8.88        8.92      4.22 o 
 -15   2   6        8.30       11.49      3.14 o 
 -14   2   6        3.60        6.17      2.74 o 
 -13   2   6        0.93        1.71      2.02 o 
 -12   2   6      388.10      402.74      6.44 o 
 -11   2   6        3.01        0.86      1.66 o 
 -10   2   6       13.70        9.89      1.70 o 
  -9   2   6      188.72      192.09      3.70 o 
  -8   2   6     5291.05     5498.98     41.23 o 
  -7   2   6      223.84      218.89      3.58 o 
  -6   2   6      653.82      610.61      6.02 o 
  -5   2   6       64.39       73.06      1.77 o 
  -4   2   6     2349.15     2465.78     17.88 o 
  -3   2   6      325.51      328.86      3.43 o 
  -2   2   6     1055.95     1040.76      7.86 o 
  -1   2   6        0.13       -0.62      0.62 o 
   0   2   6     3783.17     4036.07     26.37 o 
   1   2   6        2.15        2.46      0.70 o 
   2   2   6       32.53       32.07      1.34 o 
   3   2   6        4.40       -0.34      1.13 o 
   4   2   6       21.22       21.97      1.66 o 
   5   2   6       62.47       64.65      2.11 o 
   6   2   6     1119.34     1073.45     11.29 o 
   7   2   6      197.81      185.43      4.06 o 
   8   2   6       31.49       33.67      3.98 o 
   9   2   6        6.16        8.71      2.51 o 
  10   2   6     1643.12     1595.15     19.93 o 
  11   2   6      122.13      109.39      5.62 o 
  12   2   6       29.08       25.50      3.99 o 
  13   2   6        7.44        4.85      3.87 o 
  14   2   6       29.99       25.84      6.01 o 
  15   2   6       24.74       22.52      6.59 o 
  16   2   6      133.90      140.12     11.70 o 
  17   2   6        0.02        1.33      7.79 o 
 -19   3   6       14.69       18.39     10.80 o 
 -18   3   6        5.15        1.88      5.59 o 
 -17   3   6        2.10        2.76      4.72 o 
 -16   3   6      160.41      128.38      7.39 o 
 -15   3   6       44.18       37.20      4.23 o 
 -14   3   6       11.43        5.35      3.11 o 
 -13   3   6        0.86       -2.44      2.44 o 
 -12   3   6      472.88      460.09      8.08 o 
 -11   3   6      186.88      194.51      4.89 o 
 -10   3   6       44.76       55.91      3.28 o 
  -9   3   6      152.94      148.08      4.36 o 
  -8   3   6       34.94       30.22      1.91 o 
  -7   3   6       93.56       89.48      2.27 o 
  -6   3   6     3240.92     3254.19     25.05 o 
  -5   3   6        8.68        8.09      1.05 o 
  -4   3   6     2400.63     2469.00     18.75 o 
  -3   3   6      171.62      185.97      3.07 o 
  -2   3   6        6.94        5.79      0.92 o 
  -1   3   6      327.57      328.64      3.65 o 
   0   3   6     2776.32     2738.80     18.44 o 
   1   3   6       13.82       10.66      0.91 o 
   2   3   6      512.48      468.30      5.18 o 
   3   3   6      102.03       94.74      2.82 o 
   4   3   6     1205.27     1155.42     12.79 o 
   5   3   6       65.88       62.63      2.62 o 
   6   3   6       44.52       42.07      2.87 o 
   7   3   6        2.05        4.69      2.26 o 
   8   3   6       22.94       21.66      3.19 o 
   9   3   6      417.42      399.22      9.75 o 
  10   3   6      845.71      800.34     13.88 o 
  11   3   6        0.00       -0.73      3.44 o 
  12   3   6       35.04       30.18      4.61 o 
  13   3   6       17.36       12.30      4.35 o 
  14   3   6       85.21       84.98      6.74 o 
  15   3   6        0.36       13.70      6.33 o 
  16   3   6      149.44      174.08     11.65 o 
 -18   4   6       88.62       90.34     10.37 o 
 -17   4   6        6.43        2.95      6.50 o 
 -16   4   6        3.07        5.45      4.30 o 
 -15   4   6        5.24        8.62      3.97 o 
 -14   4   6        3.29        8.51      3.91 o 
 -13   4   6       63.10       64.89      7.96 o 
 -12   4   6       33.52       28.36      4.62 o 
 -11   4   6       10.36       11.40      2.69 o 
 -10   4   6      215.08      223.81      5.54 o 
  -9   4   6        4.15        7.50      1.95 o 
  -8   4   6      669.15      627.56      8.21 o 
  -7   4   6      174.74      174.15      3.80 o 
  -6   4   6       11.22       10.52      1.74 o 
  -5   4   6      490.13      482.13      6.30 o 
  -4   4   6      155.31      136.34      3.08 o 
  -3   4   6      606.38      603.70      6.21 o 
  -2   4   6       73.04       80.12      2.05 o 
  -1   4   6       83.78       91.05      2.63 o 
   0   4   6      287.09      271.40      3.53 o 
   1   4   6       11.23       17.01      1.29 o 
   2   4   6      675.83      601.53      7.54 o 
   3   4   6       12.32       10.41      1.34 o 
   4   4   6       11.23       19.86      2.47 o 
   5   4   6        0.26        0.05      1.80 o 
   6   4   6       48.14       40.17      3.47 o 
   7   4   6      118.75      120.25      5.50 o 
   8   4   6        4.93        5.65      2.92 o 
   9   4   6      189.86      196.59      8.43 o 
  10   4   6      217.00      193.57      8.66 o 
  11   4   6      242.28      238.91      9.69 o 
  12   4   6        0.99       11.40      4.35 o 
  13   4   6        4.31        7.07      5.65 o 
  14   4   6       27.93       36.00      6.40 o 
  15   4   6       17.04       14.55      6.53 o 
 -17   5   6        0.18        5.53      5.89 o 
 -16   5   6      225.08      223.78     11.18 o 
 -15   5   6        0.17        6.84      5.14 o 
 -14   5   6       51.74       52.42      6.11 o 
 -13   5   6        3.05       -1.21      3.66 o 
 -12   5   6      167.09      180.88      7.49 o 
 -11   5   6       39.66       42.53      4.57 o 
 -10   5   6      231.25      290.30      9.31 o 
  -9   5   6       50.63       54.69      4.21 o 
  -8   5   6      668.51      576.72      9.83 o 
  -7   5   6       87.33       94.65      4.10 o 
  -6   5   6       40.27       51.89      3.26 o 
  -5   5   6        7.71        7.76      1.68 o 
  -4   5   6      864.01      870.61      9.40 o 
  -3   5   6        4.03       14.06      1.55 o 
  -2   5   6      398.07      387.41      4.90 o 
  -1   5   6        0.59        0.79      1.19 o 
   0   5   6        0.11        1.06      1.20 o 
   1   5   6      103.75      107.19      2.90 o 
   2   5   6      557.52      499.80      7.59 o 
   3   5   6        5.97        5.47      2.08 o 
   4   5   6        0.16        3.89      2.27 o 
   5   5   6        0.02        0.84      2.86 o 
   6   5   6      340.53      314.16      8.36 o 
   7   5   6      110.66      115.10      6.74 o 
   8   5   6       26.80       19.36      3.82 o 
   9   5   6      146.56      167.20      8.43 o 
  10   5   6     1433.20     1456.18     26.49 o 
  11   5   6      323.61      303.89     11.82 o 
  12   5   6      689.19      701.04     18.76 o 
  13   5   6        7.58        9.15      5.96 o 
  14   5   6       49.68       59.57      8.27 o 
 -16   6   6        0.00        4.14      6.09 o 
 -15   6   6       37.24       52.79      7.70 o 
 -14   6   6        0.36        1.16      5.36 o 
 -13   6   6       50.15       52.92      6.37 o 
 -12   6   6        2.02       -1.15      4.20 o 
 -11   6   6        3.55        3.99      4.09 o 
 -10   6   6       25.02       28.96      4.33 o 
  -9   6   6       16.87       17.53      5.55 o 
  -8   6   6       65.40       61.34      4.71 o 
  -7   6   6       95.26       84.36      5.13 o 
  -6   6   6        0.00        3.32      2.63 o 
  -5   6   6      166.82      184.24      5.64 o 
  -4   6   6        6.38        6.44      2.16 o 
  -3   6   6       92.32       93.10      3.25 o 
  -2   6   6       18.33       17.15      2.09 o 
  -1   6   6      119.13      130.75      3.88 o 
   0   6   6        0.27        2.74      1.99 o 
   1   6   6       17.95       18.25      2.62 o 
   2   6   6       56.38       50.04      3.81 o 
   3   6   6        0.26        3.01      2.96 o 
   4   6   6        1.72        2.41      3.41 o 
   5   6   6       14.29       17.85      4.47 o 
   6   6   6        2.81        6.04      4.15 o 
   7   6   6       80.46       85.83      8.86 o 
   8   6   6        7.72        8.83      4.20 o 
   9   6   6       42.11       33.80      5.75 o 
  10   6   6        1.12        2.03      5.55 o 
  11   6   6      256.40      238.22     12.14 o 
  12   6   6        1.55        9.74      6.25 o 
 -14   7   6       33.08       25.28      6.85 o 
 -13   7   6       22.58       17.68      7.02 o 
 -12   7   6        3.14        2.47      5.40 o 
 -11   7   6        0.54        5.32      5.06 o 
 -10   7   6       24.33       12.47      4.95 o 
  -9   7   6        1.13        1.16      4.08 o 
  -8   7   6        0.69        9.68      4.19 o 
  -7   7   6        1.23        7.84      3.45 o 
  -6   7   6      431.74      446.20     10.55 o 
  -5   7   6        4.88        7.72      3.42 o 
  -4   7   6      773.60      815.37     17.92 o 
  -3   7   6       10.49        9.08      3.37 o 
  -2   7   6       21.68       18.70      3.45 o 
  -1   7   6        0.70        5.67      3.05 o 
   0   7   6      382.52      385.35      9.03 o 
   1   7   6        0.11       -0.94      2.86 o 
   2   7   6      100.17      106.44      6.11 o 
   3   7   6        1.03        5.07      3.46 o 
   4   7   6      217.53      216.62     11.97 o 
   5   7   6       14.22       23.37      5.17 o 
   6   7   6        2.44        7.90      5.03 o 
   7   7   6        2.32        0.28      4.56 o 
   8   7   6       12.96       23.91      6.20 o 
   9   7   6        2.54        7.72      5.89 o 
  10   7   6      261.87      273.47     15.95 o 
 -11   8   6       30.19       40.78      9.14 o 
 -10   8   6        4.66       11.95      6.56 o 
  -9   8   6        8.52        7.73      5.85 o 
  -8   8   6        6.54       10.05      6.01 o 
  -7   8   6        0.95       -3.23      5.19 o 
  -6   8   6        1.93       -3.31      5.40 o 
  -5   8   6       81.07       90.64      9.65 o 
  -4   8   6       38.95       38.07      5.94 o 
  -3   8   6       10.17        9.48      4.77 o 
  -2   8   6        4.93        6.22      3.75 o 
  -1   8   6        0.08        2.87      3.59 o 
   0   8   6       33.81       28.94      4.45 o 
   1   8   6       45.26       38.96      5.89 o 
   2   8   6        5.85        4.81      4.37 o 
   3   8   6       22.55       31.14      5.07 o 
   4   8   6        0.73        1.46      4.70 o 
   5   8   6        1.27       -4.52      4.52 o 
   6   8   6       33.73       52.44      8.41 o 
   7   8   6       14.51        4.40      7.18 o 
   8   8   6       57.72       75.67     10.07 o 
  -6   9   6       32.90       42.13      7.79 o 
  -5   9   6        0.00       10.32      6.20 o 
  -4   9   6      195.87      212.61     12.43 o 
  -3   9   6       11.80       16.78      6.58 o 
  -2   9   6        0.03       11.79      5.99 o 
  -1   9   6       10.38        9.22     10.89 o 
   0   9   6       69.47       57.80      7.42 o 
   1   9   6        2.12        1.34      5.53 o 
   2   9   6        8.21       27.30      6.64 o 
   3   9   6        0.01        5.52      6.70 o 
 -20   1   7       63.64       44.64      7.52 o 
 -19   1   7       11.48       12.07      5.62 o 
 -18   1   7       98.85       67.47      6.84 o 
 -17   1   7      133.81      145.97      8.12 o 
 -16   1   7      666.90      669.26     18.70 o 
 -15   1   7        5.04        5.35      2.73 o 
 -14   1   7        1.90        4.15      2.34 o 
 -13   1   7        0.02        0.96      1.98 o 
 -12   1   7        1.79        8.06      3.41 o 
 -11   1   7        4.02        4.52      1.74 o 
 -10   1   7     2554.33     2591.20     20.64 o 
  -9   1   7      225.22      233.85      3.61 o 
  -8   1   7        3.38        7.07      1.14 o 
  -7   1   7      394.49      410.74      4.17 o 
  -6   1   7     2162.94     2528.64     18.54 o 
  -5   1   7      555.66      576.89      5.53 o 
  -4   1   7     9521.68     9057.74     62.04 o 
  -3   1   7      172.88      177.95      2.86 o 
  -2   1   7    17238.93    17890.72    115.75 o 
  -1   1   7      442.12      459.69      3.96 o 
   0   1   7        5.84       36.44      1.37 o 
   1   1   7      112.11      114.02      1.61 o 
   2   1   7     9206.84     9215.69     60.35 o 
   3   1   7        0.51       -0.66      0.66 o 
   4   1   7     2792.80     2754.19     18.91 o 
   5   1   7      125.73      140.00      2.92 o 
   6   1   7      242.45      209.44      4.11 o 
   7   1   7        1.80        3.12      1.17 o 
   8   1   7      539.08      505.22      8.27 o 
   9   1   7      541.01      518.11      9.97 o 
  10   1   7      548.25      508.84      9.47 o 
  11   1   7      202.90      187.51      6.17 o 
  12   1   7      512.87      437.65      9.85 o 
  13   1   7       20.87       23.22      4.91 o 
  14   1   7      711.45      715.22     16.68 o 
  15   1   7       74.07       74.07      7.79 o 
  16   1   7      501.82      541.73     16.74 o 
  17   1   7       79.36       87.88     12.07 o 
 -20   2   7        0.07       -1.83      6.32 o 
 -19   2   7        2.87        3.96      5.74 o 
 -18   2   7       28.67       25.37      5.62 o 
 -17   2   7        6.65        4.29      4.67 o 
 -16   2   7       26.73       38.41      5.31 o 
 -15   2   7       52.71       54.57      4.39 o 
 -14   2   7      427.16      403.22      8.18 o 
 -13   2   7        6.93        7.08      2.24 o 
 -12   2   7       48.17       40.78      2.68 o 
 -11   2   7       73.25       66.66      2.95 o 
 -10   2   7       88.28       88.40      2.98 o 
  -9   2   7      137.08      133.31      3.22 o 
  -8   2   7     1388.32     1429.80     15.22 o 
  -7   2   7        0.27       -0.89      0.89 o 
  -6   2   7       48.75       30.29      1.77 o 
  -5   2   7      301.38      296.43      3.84 o 
  -4   2   7        4.01        4.17      0.91 o 
  -3   2   7      693.69      670.60      5.93 o 
  -2   2   7      693.25      668.78      5.72 o 
  -1   2   7      250.10      259.30      2.86 o 
   0   2   7      516.02      529.71      5.42 o 
   1   2   7      219.50      197.74      2.80 o 
   2   2   7      197.68      172.48      3.14 o 
   3   2   7       43.25       47.51      1.88 o 
   4   2   7       33.20       36.23      1.96 o 
   5   2   7       78.05       69.07      2.54 o 
   6   2   7       33.12       25.95      1.88 o 
   7   2   7      205.38      198.27      5.14 o 
   8   2   7       47.68       41.06      3.17 o 
   9   2   7      111.22      103.45      5.35 o 
  10   2   7      556.35      504.71     10.29 o 
  11   2   7      182.74      153.95      6.41 o 
  12   2   7       46.25       41.40      4.73 o 
  13   2   7       43.59       42.77      5.14 o 
  14   2   7        0.13        2.71      4.82 o 
  15   2   7        4.25        1.10      5.77 o 
  16   2   7        0.77        0.29      6.17 o 
 -20   3   7        3.38       13.36      8.09 o 
 -19   3   7       11.38       11.82      6.76 o 
 -18   3   7       82.81       73.17      8.21 o 
 -17   3   7        8.87        9.58      5.21 o 
 -16   3   7      168.94      151.41      7.09 o 
 -15   3   7        4.55        7.46      3.39 o 
 -14   3   7       20.37       18.68      3.48 o 
 -13   3   7        1.00       -0.77      2.41 o 
 -12   3   7       33.01       39.14      3.06 o 
 -11   3   7      266.26      250.38      8.58 o 
 -10   3   7       17.72       24.80      2.44 o 
  -9   3   7       11.26       12.60      1.75 o 
  -8   3   7        6.73        8.64      1.52 o 
  -7   3   7       83.99       89.68      2.48 o 
  -6   3   7     3258.87     3308.28     26.34 o 
  -5   3   7        4.42        6.73      1.06 o 
  -4   3   7     4155.64     4377.00     30.43 o 
  -3   3   7     1526.79     1538.84     11.33 o 
  -2   3   7     1512.18     1523.70     10.90 o 
  -1   3   7      569.21      573.79      5.76 o 
   0   3   7      246.57      289.87      3.06 o 
   1   3   7       74.14       91.70      1.71 o 
   2   3   7       28.11       19.97      1.73 o 
   3   3   7       64.29       62.60      2.26 o 
   4   3   7     1339.27     1315.31     14.01 o 
   5   3   7      100.12      109.71      3.39 o 
   6   3   7       48.30       42.86      2.89 o 
   7   3   7        0.03        3.62      2.59 o 
   8   3   7      744.89      687.13     12.03 o 
   9   3   7      589.41      559.18     13.65 o 
  10   3   7      332.99      324.62     10.56 o 
  11   3   7       31.04       27.82      4.44 o 
  12   3   7        9.71       12.40      4.16 o 
  13   3   7       18.00       13.75      4.67 o 
  14   3   7      756.48      767.95     16.74 o 
  15   3   7      105.70      107.47      9.55 o 
  16   3   7      259.34      248.11     13.51 o 
 -19   4   7        4.76        5.41      7.72 o 
 -18   4   7       10.26        9.52      7.15 o 
 -17   4   7        3.62       16.75      5.55 o 
 -16   4   7        3.87        9.29      4.11 o 
 -15   4   7        7.74        9.31      4.09 o 
 -14   4   7      188.96      179.42      7.50 o 
 -13   4   7        2.21        1.84      3.37 o 
 -12   4   7      186.63      167.43      8.44 o 
 -11   4   7       10.88        6.23      2.50 o 
 -10   4   7      263.46      242.39      5.57 o 
  -9   4   7      100.15      109.48      3.82 o 
  -8   4   7      998.62      987.05     11.26 o 
  -7   4   7      112.28      108.42      3.04 o 
  -6   4   7      273.62      258.35      4.65 o 
  -5   4   7      115.89      120.23      3.11 o 
  -4   4   7       29.56       38.72      1.95 o 
  -3   4   7       77.62       82.75      2.37 o 
  -2   4   7      225.05      254.54      3.44 o 
  -1   4   7      101.16       96.05      2.15 o 
   0   4   7      719.10      726.90      6.66 o 
   1   4   7       34.87       43.58      1.77 o 
   2   4   7      608.52      584.20      6.20 o 
   3   4   7        0.07        2.01      1.46 o 
   4   4   7      159.73      141.21      4.03 o 
   5   4   7        0.02        0.74      1.98 o 
   6   4   7       25.99       22.13      3.30 o 
   7   4   7      148.23      148.75      6.84 o 
   8   4   7       43.17       35.51      4.21 o 
   9   4   7       96.71       95.09      7.37 o 
  10   4   7      153.82      145.21      8.24 o 
  11   4   7       82.17       83.13      6.91 o 
  12   4   7       61.19       53.78      6.68 o 
  13   4   7        6.03        5.08      5.21 o 
  14   4   7        7.13       10.57      6.31 o 
  15   4   7        0.13        9.34      7.17 o 
 -18   5   7        2.49        0.69      6.16 o 
 -17   5   7       10.42       13.74      6.24 o 
 -16   5   7      143.09      147.01      9.63 o 
 -15   5   7        0.81        7.29      4.75 o 
 -14   5   7        0.03        2.64      3.95 o 
 -13   5   7        0.03        0.84      3.80 o 
 -12   5   7      201.94      222.19      8.04 o 
 -11   5   7      424.64      441.08     10.19 o 
 -10   5   7       53.98       75.95      5.06 o 
  -9   5   7       58.58       61.29      4.12 o 
  -8   5   7       10.79       20.78      2.74 o 
  -7   5   7        7.46        6.90      2.25 o 
  -6   5   7       45.48       49.06      2.91 o 
  -5   5   7       30.22       32.20      2.32 o 
  -4   5   7       11.39       19.54      1.95 o 
  -3   5   7      936.41      938.88      8.90 o 
  -2   5   7       98.66      113.73      2.82 o 
  -1   5   7       68.27       77.01      2.26 o 
   0   5   7       74.13       63.04      2.25 o 
   1   5   7        3.98        6.03      1.92 o 
   2   5   7       94.05       89.49      3.61 o 
   3   5   7        1.23        2.45      2.13 o 
   4   5   7      199.38      185.48      5.71 o 
   5   5   7        6.66        2.24      3.25 o 
   6   5   7       84.93       83.78      5.51 o 
   7   5   7       80.33       73.38      6.54 o 
   8   5   7        1.79        6.09      4.50 o 
   9   5   7      201.91      202.58     10.71 o 
  10   5   7       12.78       25.47      5.18 o 
  11   5   7       33.00       29.91      5.73 o 
  12   5   7        9.15        7.48      5.58 o 
  13   5   7      107.94       96.50      9.15 o 
  14   5   7       28.04       26.36      7.30 o 
 -16   6   7        0.05        2.84      5.99 o 
 -15   6   7        0.44        4.77      5.57 o 
 -14   6   7        7.56        7.24      5.40 o 
 -13   6   7        2.27        1.55      4.56 o 
 -12   6   7      111.33      104.62      9.53 o 
 -11   6   7        1.16        0.12      3.54 o 
 -10   6   7      251.13      230.56     11.30 o 
  -9   6   7       11.26       15.50      3.66 o 
  -8   6   7      114.92      140.97      6.72 o 
  -7   6   7       13.84        9.89      3.04 o 
  -6   6   7      113.52      120.88      5.48 o 
  -5   6   7        3.54        3.17      2.27 o 
  -4   6   7       19.13       16.44      2.44 o 
  -3   6   7       10.72       11.22      2.12 o 
  -2   6   7      993.44     1004.56     10.34 o 
  -1   6   7       20.67       24.87      2.79 o 
   0   6   7      398.01      410.08      7.69 o 
   1   6   7        2.24        1.20      2.37 o 
   2   6   7      545.35      546.23      9.70 o 
   3   6   7        1.72        4.87      3.21 o 
   4   6   7      112.18      103.41      6.40 o 
   5   6   7       34.04       31.09      5.07 o 
   6   6   7       12.50       10.60      4.37 o 
   7   6   7       13.03       16.39      5.73 o 
   8   6   7        0.04        5.94      4.68 o 
   9   6   7        0.31       -1.86      4.66 o 
  10   6   7        0.36        5.37      5.49 o 
  11   6   7        8.50       15.44      6.38 o 
  12   6   7        5.95        0.06      5.97 o 
 -14   7   7        1.78        2.25      6.18 o 
 -13   7   7       32.49       26.16      6.81 o 
 -12   7   7        6.95       16.71      5.87 o 
 -11   7   7       84.32       97.25      7.74 o 
 -10   7   7        0.00        0.38      4.34 o 
  -9   7   7       73.10       69.71      7.53 o 
  -8   7   7        1.34        8.15      3.62 o 
  -7   7   7        5.63        4.04      3.54 o 
  -6   7   7        9.32       21.36      4.35 o 
  -5   7   7        7.19        9.47      4.12 o 
  -4   7   7        1.04        9.48      4.27 o 
  -3   7   7      229.16      245.33      7.35 o 
  -2   7   7       10.04       11.60      3.12 o 
  -1   7   7       52.21       38.97      4.36 o 
   0   7   7        0.37        3.59      3.13 o 
   1   7   7       13.11       10.30      3.30 o 
   2   7   7        0.48        0.62      3.24 o 
   3   7   7        1.07        2.72      3.63 o 
   4   7   7        0.51       -0.02      4.13 o 
   5   7   7        7.96       11.80      4.72 o 
   6   7   7       20.66       13.17      5.94 o 
   7   7   7        1.27       -5.53      5.53 o 
   8   7   7        4.01        3.63      5.43 o 
   9   7   7       17.64       17.20      6.39 o 
  10   7   7       41.07       48.77      7.89 o 
 -11   8   7       11.20        6.51      6.48 o 
 -10   8   7        0.29        1.85      6.17 o 
  -9   8   7        7.71        8.35      7.49 o 
  -8   8   7      330.27      340.51     14.82 o 
  -7   8   7       10.08       10.77      6.05 o 
  -6   8   7       46.48       61.88      8.73 o 
  -5   8   7       17.52       16.55      5.73 o 
  -4   8   7      118.36      110.31      8.73 o 
  -3   8   7        1.62        1.79      4.34 o 
  -2   8   7        1.88       -0.03      3.68 o 
  -1   8   7        0.40        0.21      3.79 o 
   0   8   7        1.21       -0.33      4.07 o 
   1   8   7        3.87        0.36      4.31 o 
   2   8   7       23.28       18.42      4.99 o 
   3   8   7        5.34        9.33      5.37 o 
   4   8   7      161.69      173.13     18.09 o 
   5   8   7        2.23        9.19      5.50 o 
   6   8   7      105.47       83.57     10.43 o 
   7   8   7       14.03       17.52      8.24 o 
  -6   9   7       45.90       37.21      7.78 o 
  -5   9   7        8.25        9.83      6.26 o 
  -4   9   7       19.50        4.91      6.06 o 
  -3   9   7       53.38       44.35      7.77 o 
  -2   9   7        2.41       13.35      6.84 o 
  -1   9   7        0.83        1.70      6.33 o 
   0   9   7        4.26        4.45      5.66 o 
   1   9   7        0.72        5.34      5.87 o 
   2   9   7        7.36       14.45      6.22 o 
 -21   0   8       41.00       54.78     14.20 o 
 -20   0   8      261.67      228.87     19.57 o 
 -19   0   8       24.93       23.64      8.21 o 
 -18   0   8      469.36      540.65     16.78 o 
 -17   0   8        8.01       11.30      5.34 o 
 -16   0   8      529.91      512.71     13.48 o 
 -15   0   8       14.88       15.77      4.24 o 
 -14   0   8      890.51      827.89     16.75 o 
 -13   0   8       36.97       44.38      4.59 o 
 -12   0   8      397.54      378.82      7.33 o 
 -11   0   8       18.42        9.51      2.41 o 
 -10   0   8     2419.26     2617.10     29.67 o 
  -9   0   8      241.90      251.61      5.47 o 
  -8   0   8       15.93       10.55      2.18 o 
  -7   0   8      681.64      685.97      8.54 o 
  -6   0   8     6397.38     6654.28     64.13 o 
  -5   0   8      795.55      844.04     10.73 o 
  -4   0   8     2521.67     2465.26     27.90 o 
  -3   0   8        7.19        4.67      1.20 o 
  -2   0   8    28951.74    28937.74    281.59 o 
  -1   0   8     1583.72     1559.94     14.90 o 
   0   0   8     8292.13     8529.53     79.18 o 
   1   0   8       12.58       18.16      1.51 o 
   2   0   8     6999.15     6782.75     67.37 o 
   3   0   8      178.63      221.85      4.15 o 
   4   0   8      200.58      269.56      4.59 o 
   5   0   8        1.42        0.20      1.40 o 
   6   0   8      581.06      576.18      8.51 o 
   7   0   8       18.22       15.02      2.19 o 
   8   0   8      392.56      404.67      7.92 o 
   9   0   8      101.52      115.82      5.06 o 
  10   0   8      775.12      696.77     13.48 o 
  11   0   8      650.19      606.80     16.67 o 
  12   0   8      221.44      224.42     10.81 o 
  13   0   8        0.58        4.24      5.42 o 
  14   0   8        0.00        3.10      6.63 o 
  15   0   8        0.24       -3.61      9.14 o 
  16   0   8      245.57      219.87     19.04 o 
 -21   1   8        2.38        0.34      7.78 o 
 -20   1   8        2.98        4.75      6.27 o 
 -19   1   8       13.36       12.25      5.30 o 
 -18   1   8       16.52       28.06      5.48 o 
 -17   1   8        8.96        6.34      3.85 o 
 -16   1   8       13.62       13.35      3.98 o 
 -15   1   8        9.91       12.35      2.94 o 
 -14   1   8       13.06       13.43      2.41 o 
 -13   1   8       41.38       38.74      2.77 o 
 -12   1   8      286.10      326.14      8.10 o 
 -11   1   8       23.21       27.90      2.60 o 
 -10   1   8       30.58       28.21      1.79 o 
  -9   1   8        0.37        0.97      1.09 o 
  -8   1   8       19.59       21.79      1.31 o 
  -7   1   8       15.77       12.38      1.09 o 
  -6   1   8       42.86       45.28      1.55 o 
  -5   1   8       36.19       28.84      1.27 o 
  -4   1   8       30.41       20.07      1.09 o 
  -3   1   8      646.45      606.36      5.49 o 
  -2   1   8     1187.92     1140.52      9.38 o 
  -1   1   8      393.82      390.80      3.51 o 
   0   1   8      829.36      816.30      6.13 o 
   1   1   8        8.02        6.93      0.71 o 
   2   1   8      192.17      195.21      3.90 o 
   3   1   8       42.35       37.57      1.40 o 
   4   1   8       25.99       23.68      1.17 o 
   5   1   8       17.93       16.32      1.24 o 
   6   1   8       22.38       24.27      1.52 o 
   7   1   8       18.39       10.03      1.40 o 
   8   1   8       51.69       45.86      2.46 o 
   9   1   8      130.41      120.25      4.36 o 
  10   1   8        0.08        3.23      2.39 o 
  11   1   8       40.81       37.92      3.50 o 
  12   1   8       31.77       29.04      4.41 o 
  13   1   8       23.77       32.90      5.22 o 
  14   1   8       54.45       55.22      6.61 o 
  15   1   8       27.73       36.69     10.70 o 
  16   1   8        1.49        3.36      5.92 o 
 -20   2   8        4.64       13.18      6.74 o 
 -19   2   8        0.34        1.19      5.78 o 
 -18   2   8       21.61       18.54      5.32 o 
 -17   2   8        0.00       -0.68      4.16 o 
 -16   2   8      227.23      208.41      8.04 o 
 -15   2   8       16.15       19.49      3.46 o 
 -14   2   8     1828.83     1798.22     19.91 o 
 -13   2   8       17.54       14.65      2.72 o 
 -12   2   8      170.89      165.63      5.05 o 
 -11   2   8      135.16      113.77      3.68 o 
 -10   2   8     1437.37     1442.28     15.64 o 
  -9   2   8       11.36       17.61      1.59 o 
  -8   2   8     1380.90     1579.10     14.26 o 
  -7   2   8       12.89        9.91      1.14 o 
  -6   2   8        1.32       13.74      1.09 o 
  -5   2   8       13.88       13.93      1.02 o 
  -4   2   8      226.46      185.11      2.62 o 
  -3   2   8      679.10      677.69      6.26 o 
  -2   2   8      360.71      342.33      3.67 o 
  -1   2   8      176.09      177.62      2.50 o 
   0   2   8      189.24      172.89      2.48 o 
   1   2   8       18.61       18.72      1.08 o 
   2   2   8     3361.97     3238.33     26.33 o 
   3   2   8        0.43        0.51      1.07 o 
   4   2   8      956.47      890.24      9.82 o 
   5   2   8      311.57      304.46      5.02 o 
   6   2   8     2744.05     2633.84     24.24 o 
   7   2   8      331.68      340.53      6.93 o 
   8   2   8       76.77       81.68      4.30 o 
   9   2   8      211.97      219.21      6.78 o 
  10   2   8       56.72       73.14      4.73 o 
  11   2   8       61.57       58.41      4.93 o 
  12   2   8       22.58       27.61      4.48 o 
  13   2   8       38.47       42.49      5.99 o 
  14   2   8        1.67        8.95      5.69 o 
  15   2   8       14.69        6.87      6.79 o 
  16   2   8       35.03       35.19      7.87 o 
 -20   3   8       37.91       25.54     10.55 o 
 -19   3   8       24.19       16.64      6.59 o 
 -18   3   8       94.98       89.72      8.60 o 
 -17   3   8        0.34        8.31      4.86 o 
 -16   3   8        0.00       -2.09      3.54 o 
 -15   3   8        6.07        4.12      3.55 o 
 -14   3   8       18.04       19.22      3.27 o 
 -13   3   8      114.13      111.19      4.63 o 
 -12   3   8     1044.04     1062.53     16.70 o 
 -11   3   8        0.29        9.31      2.22 o 
 -10   3   8       11.00        9.71      2.03 o 
  -9   3   8        0.86        1.62      1.45 o 
  -8   3   8      121.75      124.09      3.11 o 
  -7   3   8        0.26        0.71      1.14 o 
  -6   3   8      210.93      211.89      3.71 o 
  -5   3   8      217.36      206.42      3.34 o 
  -4   3   8     1663.72     1662.75     12.93 o 
  -3   3   8      406.34      422.69      4.27 o 
  -2   3   8      552.56      560.76      5.08 o 
  -1   3   8      406.05      399.16      4.20 o 
   0   3   8      401.79      349.42      3.48 o 
   1   3   8       32.53       35.38      1.50 o 
   2   3   8        9.31       18.36      1.65 o 
   3   3   8       24.39       29.11      1.81 o 
   4   3   8       72.56       64.25      2.57 o 
   5   3   8        8.78        7.07      2.28 o 
   6   3   8        4.29        3.69      2.36 o 
   7   3   8       46.49       44.39      4.29 o 
   8   3   8      657.29      624.97     11.57 o 
   9   3   8       18.38       14.05      3.39 o 
  10   3   8       32.24       26.82      5.39 o 
  11   3   8      115.78       99.25      6.20 o 
  12   3   8        2.05        6.49      4.08 o 
  13   3   8      342.31      336.59     10.58 o 
  14   3   8      285.37      263.56     12.45 o 
  15   3   8        1.11       -4.41      5.85 o 
 -19   4   8       32.25       27.17      8.54 o 
 -18   4   8       72.58       84.88     10.17 o 
 -17   4   8       53.31       51.50      6.09 o 
 -16   4   8       26.76       24.96      4.70 o 
 -15   4   8        1.14        1.41      3.75 o 
 -14   4   8      211.61      199.50      7.84 o 
 -13   4   8       78.05       81.88      5.46 o 
 -12   4   8       48.90       44.64      4.04 o 
 -11   4   8      284.63      251.09      6.83 o 
 -10   4   8      123.28      112.15      5.13 o 
  -9   4   8      169.20      166.69      4.53 o 
  -8   4   8        0.00        4.42      1.76 o 
  -7   4   8      119.71      115.86      3.39 o 
  -6   4   8      271.97      251.09      4.59 o 
  -5   4   8       15.85       15.29      1.59 o 
  -4   4   8        6.34        7.79      1.37 o 
  -3   4   8      222.88      208.03      3.22 o 
  -2   4   8      439.34      480.81      5.15 o 
  -1   4   8      218.78      228.20      3.12 o 
   0   4   8       31.09       25.56      1.38 o 
   1   4   8       88.70      106.21      2.80 o 
   2   4   8      166.34      192.55      3.82 o 
   3   4   8      267.83      262.58      5.09 o 
   4   4   8       29.10       35.26      3.36 o 
   5   4   8        4.53        5.66      2.20 o 
   6   4   8      400.02      383.70      8.39 o 
   7   4   8       18.54       17.73      3.29 o 
   8   4   8       70.85       82.01      5.83 o 
   9   4   8       64.24       72.65      8.45 o 
  10   4   8       99.56      102.80      6.36 o 
  11   4   8      169.30      180.03      9.01 o 
  12   4   8        6.36        9.44      4.83 o 
  13   4   8        0.08        3.09      5.46 o 
  14   4   8        7.61       15.91      6.45 o 
 -18   5   8        9.70       29.21      7.32 o 
 -17   5   8       19.64       23.03      6.64 o 
 -16   5   8      367.01      375.79     13.13 o 
 -15   5   8       16.69       21.59      4.82 o 
 -14   5   8       10.98       15.25      4.78 o 
 -13   5   8        1.74       -1.73      3.70 o 
 -12   5   8     1892.76     1806.52     24.94 o 
 -11   5   8        0.66       17.57      3.78 o 
 -10   5   8      842.06      851.86     14.09 o 
  -9   5   8       18.69       15.96      3.02 o 
  -8   5   8      252.29      277.28      6.32 o 
  -7   5   8        2.43        3.30      2.17 o 
  -6   5   8       62.92      103.23      3.87 o 
  -5   5   8       76.45       79.13      3.24 o 
  -4   5   8       65.43       55.91      2.57 o 
  -3   5   8      139.15      151.04      3.33 o 
  -2   5   8      881.00      892.27      8.58 o 
  -1   5   8        0.98        1.86      1.21 o 
   0   5   8      445.63      421.32      5.59 o 
   1   5   8       14.31       16.57      2.07 o 
   2   5   8      662.02      593.98      8.80 o 
   3   5   8      129.10      134.67      5.10 o 
   4   5   8      732.66      672.13     12.51 o 
   5   5   8        0.54       -0.43      3.14 o 
   6   5   8      278.86      273.04     10.33 o 
   7   5   8        4.00        1.97      3.60 o 
   8   5   8       17.64       27.25      5.22 o 
   9   5   8       89.82       82.65      6.89 o 
  10   5   8        2.87        4.67      4.77 o 
  11   5   8        0.82        1.38      5.14 o 
  12   5   8        0.01       -1.49      5.42 o 
  13   5   8       47.96       48.70      7.73 o 
 -16   6   8        1.70        5.93      6.01 o 
 -15   6   8       38.41       43.80      7.14 o 
 -14   6   8        2.51        5.42      5.30 o 
 -13   6   8       27.64       17.35      5.27 o 
 -12   6   8        5.52        5.40      4.08 o 
 -11   6   8      169.31      181.37      7.73 o 
 -10   6   8       22.99       17.87      4.30 o 
  -9   6   8      181.58      183.17      8.81 o 
  -8   6   8       19.23       16.27      3.67 o 
  -7   6   8       56.91       65.02      4.31 o 
  -6   6   8        5.84        4.22      2.66 o 
  -5   6   8       10.89        6.93      2.34 o 
  -4   6   8       43.04       41.97      3.02 o 
  -3   6   8        0.23        0.11      2.08 o 
  -2   6   8       61.39       58.45      3.51 o 
  -1   6   8       53.22       65.27      3.78 o 
   0   6   8        4.75        0.80      2.39 o 
   1   6   8       17.91       12.53      2.81 o 
   2   6   8        1.51        3.80      2.91 o 
   3   6   8      176.19      154.38      7.53 o 
   4   6   8       18.81       18.18      4.25 o 
   5   6   8        6.24        7.33      4.46 o 
   6   6   8        0.39        6.33      4.70 o 
   7   6   8        6.77       18.24      5.71 o 
   8   6   8      136.86      127.50     10.59 o 
   9   6   8       27.43       32.10      6.64 o 
  10   6   8       76.95       76.62      8.36 o 
  11   6   8        0.52        0.69      5.61 o 
  12   6   8        0.02       -2.33      6.14 o 
 -14   7   8       45.36       34.79      7.40 o 
 -13   7   8        2.98       15.19      6.09 o 
 -12   7   8     1013.66      976.84     23.35 o 
 -11   7   8        5.96       17.91      5.29 o 
 -10   7   8       14.58       12.49      4.78 o 
  -9   7   8        2.65        8.12      4.06 o 
  -8   7   8       52.83       56.42      5.63 o 
  -7   7   8       13.15       17.62      4.49 o 
  -6   7   8      484.42      496.49     15.81 o 
  -5   7   8       21.16       13.36      4.27 o 
  -4   7   8      269.04      278.88     11.85 o 
  -3   7   8        9.34       12.11      3.52 o 
  -2   7   8       11.46       11.35      3.55 o 
  -1   7   8       26.26       28.59      4.93 o 
   0   7   8        0.95        5.70      3.31 o 
   1   7   8        5.22        7.87      3.26 o 
   2   7   8       18.86       28.43      4.33 o 
   3   7   8        3.15        9.70      4.05 o 
   4   7   8       41.15       61.45      7.22 o 
   5   7   8        0.21        1.67      4.73 o 
   6   7   8       41.14       46.55      7.78 o 
   7   7   8        0.06        6.91      6.27 o 
   8   7   8        2.42        7.54      6.83 o 
   9   7   8       51.19       65.23     10.04 o 
  10   7   8      139.86      164.88     11.57 o 
 -11   8   8       79.08       85.77      9.42 o 
 -10   8   8        1.83        6.13      6.86 o 
  -9   8   8        6.47       11.54      6.40 o 
  -8   8   8       23.81       22.55      6.68 o 
  -7   8   8       18.96       14.26      6.59 o 
  -6   8   8        7.87        7.29      5.35 o 
  -5   8   8        2.94        4.75      5.13 o 
  -4   8   8       27.68       28.27      5.92 o 
  -3   8   8        3.22        8.57      4.55 o 
  -2   8   8       20.35       20.07      4.61 o 
  -1   8   8       20.29       16.47      4.77 o 
   0   8   8        4.66        3.98      4.66 o 
   1   8   8       46.04       33.66      5.89 o 
   2   8   8        5.33       10.21      4.98 o 
   3   8   8       40.69       35.42      7.23 o 
   4   8   8        4.58        3.30      5.15 o 
   5   8   8       33.84       35.09      6.96 o 
   6   8   8       47.13       48.98      8.78 o 
   7   8   8        0.42       15.11      7.29 o 
  -6   9   8      266.78      252.51     13.84 o 
  -5   9   8        2.43        6.47      6.20 o 
  -4   9   8       57.32       41.87      7.82 o 
  -3   9   8       26.69       26.99      7.99 o 
  -2   9   8        4.02        6.76      5.11 o 
  -1   9   8       18.93       19.02      7.20 o 
   0   9   8        0.56        2.01      5.57 o 
   1   9   8        0.18        4.83      5.82 o 
   2   9   8        6.59        0.36      6.96 o 
 -21   1   9        3.82        1.66      7.40 o 
 -20   1   9      305.87      344.11     13.69 o 
 -19   1   9        2.48       15.31      5.34 o 
 -18   1   9     1153.06     1354.06     22.15 o 
 -17   1   9       45.92       51.64      5.43 o 
 -16   1   9       57.85       54.08      4.75 o 
 -15   1   9        4.58        5.18      2.64 o 
 -14   1   9       77.12       76.53      3.83 o 
 -13   1   9        0.16        1.78      1.99 o 
 -12   1   9    16078.98    16038.05    124.99 o 
 -11   1   9      153.01      134.94      3.21 o 
 -10   1   9      699.39      787.82      7.92 o 
  -9   1   9      119.64      138.36      2.73 o 
  -8   1   9     1412.12     1670.06     12.84 o 
  -7   1   9       58.89       53.54      1.77 o 
  -6   1   9     1543.38     1638.44     13.34 o 
  -5   1   9       37.62       44.25      1.54 o 
  -4   1   9      264.69      301.76      3.53 o 
  -3   1   9      296.80      324.04      3.55 o 
  -2   1   9     1198.86     1324.93      9.82 o 
  -1   1   9      456.60      479.55      4.10 o 
   0   1   9     2171.94     2172.09     14.39 o 
   1   1   9       19.70       18.93      1.10 o 
   2   1   9     3320.55     3751.00     25.72 o 
   3   1   9      195.94      194.45      2.55 o 
   4   1   9     1721.12     1799.41     13.32 o 
   5   1   9       36.60       36.62      1.68 o 
   6   1   9     2797.83     2726.14     21.37 o 
   7   1   9      479.83      437.06      6.01 o 
   8   1   9      301.59      270.36      5.53 o 
   9   1   9      328.88      306.57      6.59 o 
  10   1   9        0.62        6.09      2.49 o 
  11   1   9        7.82       11.59      3.29 o 
  12   1   9      628.81      642.95     14.93 o 
  13   1   9      276.00      289.01     10.72 o 
  14   1   9        4.47       11.77      5.19 o 
  15   1   9      231.41      245.60     19.19 o 
  16   1   9      121.44      132.07     13.60 o 
 -20   2   9        1.67        1.36      6.20 o 
 -19   2   9        1.87       -4.69      5.35 o 
 -18   2   9      123.43      138.06      8.48 o 
 -17   2   9       43.52       50.55      5.83 o 
 -16   2   9       47.46       40.59      4.89 o 
 -15   2   9        8.25        2.28      3.03 o 
 -14   2   9      165.67      155.17      5.52 o 
 -13   2   9       23.46       16.88      3.50 o 
 -12   2   9      162.92      157.66      4.95 o 
 -11   2   9        3.62        6.65      1.76 o 
 -10   2   9      161.76      152.53      4.18 o 
  -9   2   9       25.60       23.80      1.71 o 
  -8   2   9       50.97       53.93      2.82 o 
  -7   2   9       90.88       86.03      2.40 o 
  -6   2   9       64.42       72.25      1.84 o 
  -5   2   9       36.33       36.02      1.48 o 
  -4   2   9       37.20       34.57      1.32 o 
  -3   2   9      471.86      445.96      4.50 o 
  -2   2   9      540.19      531.19      5.05 o 
  -1   2   9      143.23      155.36      3.18 o 
   0   2   9      996.32      972.02      8.02 o 
   1   2   9       15.63       15.34      1.08 o 
   2   2   9      831.47      808.39      8.74 o 
   3   2   9      167.66      171.19      4.01 o 
   4   2   9      913.88      866.72      9.37 o 
   5   2   9       37.63       37.13      2.13 o 
   6   2   9     1040.14     1001.89     11.41 o 
   7   2   9       37.02       38.75      3.05 o 
   8   2   9      123.55      126.58      5.44 o 
   9   2   9       73.24       63.98      4.19 o 
  10   2   9      210.67      205.89      7.09 o 
  11   2   9       11.28        9.36      3.55 o 
  12   2   9       94.39       96.62      7.24 o 
  13   2   9        7.18       10.22      4.81 o 
  14   2   9       36.17       33.74      6.86 o 
  15   2   9       19.79       14.63      6.58 o 
 -20   3   9       12.05       24.93      7.26 o 
 -19   3   9       23.33       17.68      6.49 o 
 -18   3   9      368.00      429.05     13.89 o 
 -17   3   9        1.87        7.05      4.35 o 
 -16   3   9       55.70       62.33      5.38 o 
 -15   3   9       20.27       16.19      3.84 o 
 -14   3   9      614.81      628.09     11.33 o 
 -13   3   9      126.35      130.92      5.15 o 
 -12   3   9     7873.88     7777.93     68.19 o 
 -11   3   9      606.28      577.03      8.68 o 
 -10   3   9      424.15      421.02      6.87 o 
  -9   3   9      125.75      122.59      4.03 o 
  -8   3   9      258.45      228.77      3.98 o 
  -7   3   9        6.98        5.66      1.19 o 
  -6   3   9       49.21       62.87      1.99 o 
  -5   3   9        3.31        3.80      1.09 o 
  -4   3   9      815.63      791.52      7.00 o 
  -3   3   9      248.33      239.32      3.04 o 
  -2   3   9     1166.95     1204.43      9.62 o 
  -1   3   9      222.34      208.76      2.89 o 
   0   3   9      524.63      491.57      4.86 o 
   1   3   9      104.44      112.34      2.62 o 
   2   3   9     1358.86     1473.99     14.39 o 
   3   3   9      122.07      149.34      3.96 o 
   4   3   9       76.85       79.02      3.22 o 
   5   3   9       21.97       25.18      2.52 o 
   6   3   9     1650.02     1559.04     17.47 o 
   7   3   9      118.34      112.41      4.78 o 
   8   3   9       65.17       69.48      4.79 o 
   9   3   9       19.64       22.40      4.17 o 
  10   3   9      193.11      205.33      8.00 o 
  11   3   9       75.12       79.58      9.01 o 
  12   3   9      151.49      155.75      7.79 o 
  13   3   9      137.03      135.77      7.94 o 
  14   3   9        0.00        2.51      6.74 o 
  15   3   9       23.33       22.19      8.12 o 
 -19   4   9        0.50        6.22      7.87 o 
 -18   4   9      438.32      445.60     13.90 o 
 -17   4   9        9.53       10.42      4.96 o 
 -16   4   9      282.05      254.78      9.14 o 
 -15   4   9        1.31        4.72      3.81 o 
 -14   4   9      229.58      239.69      9.58 o 
 -13   4   9      111.23      114.18      6.03 o 
 -12   4   9       25.94       16.30      3.41 o 
 -11   4   9        7.19       14.00      2.74 o 
 -10   4   9      148.21      141.28      4.61 o 
  -9   4   9        7.34        8.00      2.00 o 
  -8   4   9      253.08      212.44      4.94 o 
  -7   4   9        1.57        3.43      1.58 o 
  -6   4   9       38.31       37.44      2.30 o 
  -5   4   9      126.48      133.79      3.24 o 
  -4   4   9      320.19      322.42      4.52 o 
  -3   4   9       52.05       52.61      2.07 o 
  -2   4   9      372.49      363.03      4.33 o 
  -1   4   9        0.42        1.96      0.96 o 
   0   4   9       22.65       41.47      1.54 o 
   1   4   9       51.78       66.33      2.12 o 
   2   4   9      273.51      325.82      5.89 o 
   3   4   9      151.11      135.57      4.00 o 
   4   4   9     1035.08      963.13     15.01 o 
   5   4   9      280.03      282.11      7.08 o 
   6   4   9      969.26      932.95     15.08 o 
   7   4   9       97.09       95.81      5.35 o 
   8   4   9      805.73      772.23     15.78 o 
   9   4   9       43.73       43.84      5.64 o 
  10   4   9      189.38      187.79      8.97 o 
  11   4   9        3.21        0.98      4.36 o 
  12   4   9        3.23        3.16      4.93 o 
  13   4   9        7.63        9.84      5.93 o 
  14   4   9       36.14       40.17      7.68 o 
 -18   5   9       65.33       97.65      9.11 o 
 -17   5   9        5.24        3.04      5.66 o 
 -16   5   9       15.44       22.73      6.25 o 
 -15   5   9       27.34       22.14      4.80 o 
 -14   5   9       22.06       14.96      5.02 o 
 -13   5   9      311.90      321.69      9.53 o 
 -12   5   9     1033.03     1069.17     17.47 o 
 -11   5   9      912.54      957.36     16.87 o 
 -10   5   9       12.36       12.54      3.12 o 
  -9   5   9      171.28      156.30      6.34 o 
  -8   5   9       18.94       20.79      2.78 o 
  -7   5   9       10.07       10.68      2.42 o 
  -6   5   9      349.87      388.40      6.67 o 
  -5   5   9       37.08       43.74      2.76 o 
  -4   5   9        5.97        7.83      1.69 o 
  -3   5   9      109.10      108.04      3.19 o 
  -2   5   9        1.59        3.50      1.35 o 
  -1   5   9        5.24        8.13      1.51 o 
   0   5   9       37.27       43.23      2.71 o 
   1   5   9      375.34      368.32     10.20 o 
   2   5   9       38.32       46.87      3.89 o 
   3   5   9        0.34        3.54      2.63 o 
   4   5   9       11.65       10.72      3.48 o 
   5   5   9      274.74      247.73      9.79 o 
   6   5   9      159.32      152.52      8.51 o 
   7   5   9       65.53       66.49      6.45 o 
   8   5   9      241.59      238.16     10.80 o 
   9   5   9        5.66       11.79      4.74 o 
  10   5   9        4.08       13.72      5.02 o 
  11   5   9        9.71       24.13      6.25 o 
  12   5   9       94.98       94.02      8.90 o 
  13   5   9       27.51       33.84      7.61 o 
 -16   6   9      382.63      412.58     14.84 o 
 -15   6   9        1.01        1.65      5.41 o 
 -14   6   9       98.12      110.28      8.71 o 
 -13   6   9       31.48       38.16      5.40 o 
 -12   6   9       20.02       22.72      4.65 o 
 -11   6   9        9.63       13.33      4.07 o 
 -10   6   9       78.20       74.68      5.76 o 
  -9   6   9        2.38        5.99      3.44 o 
  -8   6   9       90.45       75.52      4.67 o 
  -7   6   9        3.98        8.82      3.11 o 
  -6   6   9      126.11      107.49      5.88 o 
  -5   6   9       27.01       19.99      3.23 o 
  -4   6   9      329.74      323.53      7.13 o 
  -3   6   9        2.97        3.20      2.32 o 
  -2   6   9       53.27       51.27      3.84 o 
  -1   6   9       30.98       30.38      3.32 o 
   0   6   9       24.66       22.13      3.14 o 
   1   6   9        3.86        6.47      2.73 o 
   2   6   9        1.90        5.50      2.94 o 
   3   6   9       32.85       30.30      5.50 o 
   4   6   9      548.04      501.96     14.16 o 
   5   6   9      121.58      135.91      9.99 o 
   6   6   9      182.67      176.98      9.83 o 
   7   6   9      104.17      112.94      9.80 o 
   8   6   9      806.42      765.36     17.96 o 
   9   6   9        0.17       -0.33      5.27 o 
  10   6   9       76.85       90.91     11.09 o 
  11   6   9      113.09      126.99     10.65 o 
 -14   7   9        1.83       12.49      7.03 o 
 -13   7   9      524.92      500.05     17.23 o 
 -12   7   9        9.05       47.67     12.18 o 
 -11   7   9      249.42      275.18     12.35 o 
 -10   7   9       14.23       14.60      4.60 o 
  -9   7   9       28.10       27.85      4.98 o 
  -8   7   9        3.71        3.38      4.22 o 
  -7   7   9        0.84       -4.17      4.17 o 
  -6   7   9       50.35       56.68      6.32 o 
  -5   7   9        3.32        4.77      4.93 o 
  -4   7   9        1.91        3.66      3.41 o 
  -3   7   9        2.05        6.36      3.40 o 
  -2   7   9       17.61       16.01      3.88 o 
  -1   7   9       28.34       28.94      4.48 o 
   0   7   9       31.85       25.29      6.13 o 
   1   7   9      103.40       96.95      7.49 o 
   2   7   9       17.13       21.66      4.23 o 
   3   7   9        1.26        0.03      3.85 o 
   4   7   9        0.21       -2.49      4.34 o 
   5   7   9      159.33      186.13     10.69 o 
   6   7   9       23.45       29.21      6.79 o 
   7   7   9       10.27        3.74      6.08 o 
   8   7   9       77.17       91.46      9.08 o 
   9   7   9       78.83       82.03      9.21 o 
 -11   8   9        0.00       12.23      7.55 o 
 -10   8   9      396.95      436.53     18.96 o 
  -9   8   9        0.00       -2.53      6.02 o 
  -8   8   9        2.88        1.25      6.21 o 
  -7   8   9        5.85        2.23      5.10 o 
  -6   8   9       46.58       58.47      7.50 o 
  -5   8   9       34.70       29.83      6.83 o 
  -4   8   9       21.90       43.99      7.79 o 
  -3   8   9        0.84        1.37      4.49 o 
  -2   8   9        4.06        9.06      4.26 o 
  -1   8   9        0.05        5.79      4.55 o 
   0   8   9      255.24      256.24     10.79 o 
   1   8   9       36.67       34.06      5.85 o 
   2   8   9      147.76      129.17      9.23 o 
   3   8   9        5.59        6.29      5.70 o 
   4   8   9      245.24      243.31     13.54 o 
   5   8   9       71.61       58.72      7.92 o 
   6   8   9      101.26      130.92     10.30 o 
  -6   9   9       13.96       20.23      6.95 o 
  -5   9   9        2.80        9.60      6.45 o 
  -4   9   9       17.05       24.71      8.07 o 
  -3   9   9        6.09       13.36      6.30 o 
  -2   9   9        7.02       15.41      6.17 o 
  -1   9   9        5.45        2.78      6.39 o 
   0   9   9        1.18        4.60      5.66 o 
   1   9   9       69.41       52.23      7.94 o 
 -21   0  10        0.37       16.67     10.67 o 
 -20   0  10      120.59      116.35     12.14 o 
 -19   0  10       85.96      106.89     11.22 o 
 -18   0  10     1886.82     2062.76     52.31 o 
 -17   0  10      100.92      105.59      9.09 o 
 -16   0  10      512.40      493.70     14.79 o 
 -15   0  10       28.20       34.57      4.95 o 
 -14   0  10       36.13       19.48      4.34 o 
 -13   0  10       65.08       66.14      4.17 o 
 -12   0  10      674.24      618.00     10.47 o 
 -11   0  10      152.90      147.98      4.81 o 
 -10   0  10     1734.99     1945.75     23.08 o 
  -9   0  10      121.31      120.43      4.11 o 
  -8   0  10     4500.50     4665.05     44.14 o 
  -7   0  10      230.16      258.60      4.63 o 
  -6   0  10       39.57       96.18      2.93 o 
  -5   0  10        0.01       -0.38      1.19 o 
  -4   0  10    15384.37    16537.85    161.85 o 
  -3   0  10      693.16      742.37      9.24 o 
  -2   0  10     4526.00     5041.36     50.76 o 
  -1   0  10       15.80        9.07      1.23 o 
   0   0  10      395.18      285.83      4.05 o 
   1   0  10       23.16       22.41      1.52 o 
   2   0  10     6463.20     6978.62     65.72 o 
   3   0  10      659.71      692.29      8.98 o 
   4   0  10     5307.32     5115.65     49.56 o 
   5   0  10     1104.94     1218.78     14.62 o 
   6   0  10      434.31      590.32     13.50 o 
   7   0  10      935.52      885.67     12.13 o 
   8   0  10    11105.62    10892.12    116.05 o 
   9   0  10       85.80       85.82      5.19 o 
  10   0  10      527.76      512.63     12.86 o 
  11   0  10       62.25       45.12      6.25 o 
  12   0  10        0.01       10.35      5.27 o 
  13   0  10        4.99       19.61      8.94 o 
  14   0  10      165.06      240.82     27.84 o 
  15   0  10       12.94       24.98     10.80 o 
  16   0  10      212.17      233.37     27.84 o 
 -21   1  10        0.49        2.58      7.43 o 
 -20   1  10      119.99      132.44      9.94 o 
 -19   1  10       18.14       20.35      5.61 o 
 -18   1  10       96.99      100.35      6.99 o 
 -17   1  10        0.18        2.07      3.69 o 
 -16   1  10        3.52        5.90      3.25 o 
 -15   1  10        2.20       -0.29      2.69 o 
 -14   1  10       85.35       85.45      4.06 o 
 -13   1  10       79.61       77.54      6.78 o 
 -12   1  10      806.84      809.85     11.39 o 
 -11   1  10       21.09       17.99      1.73 o 
 -10   1  10       33.39       28.30      1.77 o 
  -9   1  10       10.93        6.33      1.26 o 
  -8   1  10      109.03      108.86      2.47 o 
  -7   1  10        9.45        6.15      1.14 o 
  -6   1  10      198.34      206.41      2.98 o 
  -5   1  10       47.43       48.78      1.56 o 
  -4   1  10        2.30        2.98      0.87 o 
  -3   1  10      181.77      176.21      2.99 o 
  -2   1  10      632.59      657.08      5.61 o 
  -1   1  10      167.08      181.09      2.31 o 
   0   1  10      177.97      203.54      2.32 o 
   1   1  10      332.91      358.22      3.65 o 
   2   1  10      402.77      451.06      5.12 o 
   3   1  10       16.43       17.29      1.05 o 
   4   1  10       90.46       89.17      2.93 o 
   5   1  10       63.71       59.33      1.99 o 
   6   1  10      275.78      244.87      3.97 o 
   7   1  10        6.08        5.22      1.54 o 
   8   1  10      160.77      159.24      6.58 o 
   9   1  10       12.94       16.29      2.73 o 
  10   1  10        1.40        3.72      2.72 o 
  11   1  10      110.15       96.50      5.40 o 
  12   1  10       63.72       52.32      5.93 o 
  13   1  10        1.80        6.07      4.52 o 
  14   1  10       25.99       18.25      5.99 o 
  15   1  10        1.68        4.79      6.33 o 
 -21   2  10       21.30       23.59      7.25 o 
 -20   2  10      224.15      236.64     12.37 o 
 -19   2  10       56.96       71.63      9.02 o 
 -18   2  10      606.45      653.48     19.59 o 
 -17   2  10        0.00        0.65      3.73 o 
 -16   2  10        0.34        3.10      3.15 o 
 -15   2  10       18.77       14.63      3.06 o 
 -14   2  10       96.12      109.12      4.55 o 
 -13   2  10       50.92       43.78      3.47 o 
 -12   2  10     1296.34     1317.72     15.92 o 
 -11   2  10      298.24      273.85      5.81 o 
 -10   2  10      229.39      224.44      4.88 o 
  -9   2  10        3.25        4.54      1.41 o 
  -8   2  10     5230.70     5329.28     38.77 o 
  -7   2  10        0.06        2.56      1.13 o 
  -6   2  10     2520.92     2746.25     20.72 o 
  -5   2  10      294.12      315.32      3.90 o 
  -4   2  10       76.16      103.22      2.15 o 
  -3   2  10      160.32      159.15      2.45 o 
  -2   2  10      308.02      265.88      3.24 o 
  -1   2  10       83.56       99.08      1.95 o 
   0   2  10     2360.87     2455.93     18.05 o 
   1   2  10      726.23      740.83      7.27 o 
   2   2  10       22.88       12.50      1.50 o 
   3   2  10       45.81       59.94      2.71 o 
   4   2  10     1156.16     1126.99     11.55 o 
   5   2  10      328.33      320.05      6.65 o 
   6   2  10      252.68      267.29      5.70 o 
   7   2  10       23.28       26.78      2.89 o 
   8   2  10     3708.76     3561.56     38.41 o 
   9   2  10       31.51       36.99      4.07 o 
  10   2  10      937.39      880.86     14.82 o 
  11   2  10       76.15       78.10      5.71 o 
  12   2  10       45.22       57.71      5.54 o 
  13   2  10      178.96      198.35     10.82 o 
  14   2  10      574.21      646.06     18.33 o 
  15   2  10      130.67      132.53     10.40 o 
 -20   3  10      433.61      505.44     16.77 o 
 -19   3  10        0.79        7.02      6.09 o 
 -18   3  10      376.68      344.42     13.31 o 
 -17   3  10        1.77        5.65      4.07 o 
 -16   3  10        5.12        8.17      3.92 o 
 -15   3  10        6.38        8.46      3.43 o 
 -14   3  10     1294.52     1227.53     17.24 o 
 -13   3  10      251.95      260.29      6.72 o 
 -12   3  10     7008.32     6799.15     63.42 o 
 -11   3  10       87.00       83.30      3.62 o 
 -10   3  10      150.42      152.23      4.04 o 
  -9   3  10      116.02      118.34      3.38 o 
  -8   3  10        1.49        1.44      1.25 o 
  -7   3  10        3.04        3.47      1.21 o 
  -6   3  10      286.55      309.19      4.30 o 
  -5   3  10        0.16        0.87      1.04 o 
  -4   3  10       35.35       27.21      1.41 o 
  -3   3  10      286.62      285.37      3.50 o 
  -2   3  10     2788.07     2750.05     19.22 o 
  -1   3  10        8.16        6.37      0.86 o 
   0   3  10       31.01       37.50      2.16 o 
   1   3  10      623.40      620.39      6.29 o 
   2   3  10     2198.87     2194.27     20.11 o 
   3   3  10        6.65        7.28      1.73 o 
   4   3  10        3.51        4.49      1.87 o 
   5   3  10      787.52      747.34     10.74 o 
   6   3  10     1510.95     1457.02     16.75 o 
   7   3  10      649.24      607.52     10.34 o 
   8   3  10      817.67      790.88     13.77 o 
   9   3  10        6.41        9.95      3.52 o 
  10   3  10       33.05       38.52      4.74 o 
  11   3  10       14.68       15.81      4.08 o 
  12   3  10      196.21      195.16      9.46 o 
  13   3  10       16.50       14.31      5.74 o 
  14   3  10       17.70       22.10      7.86 o 
 -19   4  10       30.45       28.03      9.13 o 
 -18   4  10      219.64      239.41     10.27 o 
 -17   4  10       17.99       15.78      4.86 o 
 -16   4  10       78.07       81.23      6.23 o 
 -15   4  10        1.98        6.62      4.80 o 
 -14   4  10       14.26       18.75      4.10 o 
 -13   4  10       41.33       49.27      4.60 o 
 -12   4  10      304.14      306.57      7.70 o 
 -11   4  10      465.12      426.46      7.97 o 
 -10   4  10       59.31       61.46      3.49 o 
  -9   4  10      264.29      247.70      5.79 o 
  -8   4  10      168.30      145.16      4.61 o 
  -7   4  10      266.48      257.10      5.27 o 
  -6   4  10      156.74      147.78      3.72 o 
  -5   4  10       72.12       75.11      2.75 o 
  -4   4  10      514.03      532.93      6.16 o 
  -3   4  10        0.15        1.40      1.11 o 
  -2   4  10       25.70       15.36      1.29 o 
  -1   4  10        4.73        5.46      1.04 o 
   0   4  10      269.88      287.95      4.86 o 
   1   4  10      157.42      189.07      3.69 o 
   2   4  10        0.00        3.69      1.64 o 
   3   4  10      222.42      208.84      5.14 o 
   4   4  10      532.22      509.08      9.44 o 
   5   4  10       43.24       45.61      6.02 o 
   6   4  10      106.05      106.68      5.70 o 
   7   4  10       29.25       33.77      6.25 o 
   8   4  10     1103.69     1061.84     21.74 o 
   9   4  10      104.14      108.22      7.23 o 
  10   4  10      276.03      253.89     10.31 o 
  11   4  10       83.69       70.53      6.81 o 
  12   4  10        6.02        4.16      5.06 o 
  13   4  10        4.80        3.88      5.92 o 
  14   4  10      224.58      250.39     13.10 o 
 -18   5  10     1479.77     1586.36     29.81 o 
 -17   5  10        9.44       22.32      6.36 o 
 -16   5  10        5.26        5.45      4.92 o 
 -15   5  10        2.43       -1.16      4.29 o 
 -14   5  10      643.64      590.27     12.98 o 
 -13   5  10      254.04      284.41      9.14 o 
 -12   5  10     4608.28     4545.63     54.55 o 
 -11   5  10       79.98       86.13      5.29 o 
 -10   5  10      128.40      173.10      6.16 o 
  -9   5  10        3.97        6.18      2.54 o 
  -8   5  10      469.57      428.40      8.73 o 
  -7   5  10      166.94      175.18      5.38 o 
  -6   5  10     3520.38     3636.68     34.62 o 
  -5   5  10       24.26       27.25      2.48 o 
  -4   5  10      123.44      140.97      4.15 o 
  -3   5  10       13.86       12.78      1.74 o 
  -2   5  10       10.05        6.64      1.74 o 
  -1   5  10        1.13        1.10      1.57 o 
   0   5  10      997.51      966.04     12.20 o 
   1   5  10      737.72      728.04     11.25 o 
   2   5  10     1556.00     1460.46     19.76 o 
   3   5  10        0.02       -2.46      2.46 o 
   4   5  10      154.63      156.87      8.51 o 
   5   5  10       14.65       18.85      4.36 o 
   6   5  10      191.21      216.79      9.84 o 
   7   5  10      464.18      465.36     12.71 o 
   8   5  10     1161.18     1144.42     23.76 o 
   9   5  10       87.96       82.92      7.23 o 
  10   5  10      142.99      135.15      9.07 o 
  11   5  10       95.18       92.75      8.91 o 
  12   5  10      397.37      371.66     17.48 o 
 -17   6  10       97.86      106.17     18.13 o 
 -16   6  10        6.63       14.27      6.41 o 
 -15   6  10       92.12       83.94      8.11 o 
 -14   6  10        0.02        0.26      5.24 o 
 -13   6  10       60.51       63.14      5.87 o 
 -12   6  10       72.70       83.24      6.21 o 
 -11   6  10      103.72       98.87      6.49 o 
 -10   6  10        0.01        5.40      3.71 o 
  -9   6  10      144.46      155.47      6.57 o 
  -8   6  10       25.58       31.30      3.72 o 
  -7   6  10      138.56      146.73      6.62 o 
  -6   6  10        3.81        5.20      2.97 o 
  -5   6  10       83.62       98.94      4.71 o 
  -4   6  10       17.61       13.03      2.73 o 
  -3   6  10       29.37       34.30      3.75 o 
  -2   6  10       22.69       24.67      3.32 o 
  -1   6  10       62.49       66.11      4.09 o 
   0   6  10       36.07       39.55      3.56 o 
   1   6  10       61.52       69.77      4.69 o 
   2   6  10       11.82       12.38      3.40 o 
   3   6  10        3.45        0.60      3.53 o 
   4   6  10       14.00        8.71      4.59 o 
   5   6  10       26.06       18.59      8.43 o 
   6   6  10      166.69      168.28      9.72 o 
   7   6  10      448.06      440.69     15.96 o 
   8   6  10       45.38       45.06      7.04 o 
   9   6  10      120.84      108.54      9.64 o 
  10   6  10        0.41        4.67      5.77 o 
  11   6  10       71.78       58.21      8.35 o 
 -14   7  10     1811.51     1828.32     36.41 o 
 -13   7  10       25.03       58.39      8.61 o 
 -12   7  10     4450.16     4420.59     67.46 o 
 -11   7  10       15.94       23.44      5.35 o 
 -10   7  10        2.31        4.65      4.20 o 
  -9   7  10        5.36        5.45      4.39 o 
  -8   7  10        0.54       11.25      5.04 o 
  -7   7  10        6.46        2.95      5.00 o 
  -6   7  10      730.26      683.37     18.90 o 
  -5   7  10        7.40        5.90      5.19 o 
  -4   7  10      122.30      119.98      7.04 o 
  -3   7  10        0.04        0.92      3.29 o 
  -2   7  10      161.91      172.71     10.65 o 
  -1   7  10       35.22       36.55      5.72 o 
   0   7  10      145.16      142.54      7.39 o 
   1   7  10       57.92       60.99      7.25 o 
   2   7  10      629.33      599.25     13.68 o 
   3   7  10       34.91       29.55      4.98 o 
   4   7  10       91.24      104.79      9.35 o 
   5   7  10       52.72       48.38      6.90 o 
   6   7  10      714.96      746.51     21.82 o 
   7   7  10      409.18      411.79     16.57 o 
   8   7  10      773.71      772.76     20.79 o 
   9   7  10       58.23       53.45      9.19 o 
 -11   8  10       41.08       20.94      8.28 o 
 -10   8  10      118.88      125.20     12.05 o 
  -9   8  10       14.35       15.99      7.23 o 
  -8   8  10       21.57       28.72      7.54 o 
  -7   8  10        0.01        2.00      5.20 o 
  -6   8  10        1.13        3.36      6.76 o 
  -5   8  10       68.89       71.08      8.71 o 
  -4   8  10        0.07        5.13      6.56 o 
  -3   8  10       58.00       46.82      6.16 o 
  -2   8  10       11.97       11.24      4.50 o 
  -1   8  10       18.81       18.74      4.83 o 
   0   8  10       11.78        7.19      4.83 o 
   1   8  10       10.88       12.37      5.20 o 
   2   8  10       41.62       35.23      6.59 o 
   3   8  10        0.68        3.81      5.56 o 
   4   8  10       68.74       68.31      8.96 o 
   5   8  10      103.34      100.08      9.56 o 
   6   8  10       82.29      103.05     12.16 o 
  -6   9  10      428.93      395.40     16.56 o 
  -5   9  10       21.54       20.04      7.09 o 
  -4   9  10       52.62       45.58      7.94 o 
  -3   9  10        2.62       11.13      6.33 o 
  -2   9  10        2.52       12.27      6.85 o 
  -1   9  10        0.18        1.02      5.81 o 
   0   9  10      204.04      212.57     21.26 o 
 -21   1  11       23.17       28.97      8.47 o 
 -20   1  11     3856.86     4106.79     69.84 o 
 -19   1  11        5.51       13.43      4.82 o 
 -18   1  11     1298.42     1328.04     21.75 o 
 -17   1  11        1.96        4.93      3.25 o 
 -16   1  11      110.57      101.92      7.21 o 
 -15   1  11       80.18       79.92      4.67 o 
 -14   1  11     8179.85     8123.57     70.65 o 
 -13   1  11      396.53      397.45      7.05 o 
 -12   1  11    10922.13    10748.29     84.94 o 
 -11   1  11       74.87       74.41      2.52 o 
 -10   1  11      123.22       84.98      2.50 o 
  -9   1  11       28.98       33.03      2.27 o 
  -8   1  11     1041.77     1313.44     11.19 o 
  -7   1  11      877.26      912.51      8.56 o 
  -6   1  11    25624.70    28167.73    195.27 o 
  -5   1  11     1562.20     1680.77     13.48 o 
  -4   1  11     1800.91     2057.15     16.35 o 
  -3   1  11      316.50      347.09      3.78 o 
  -2   1  11     2548.29     2706.40     18.95 o 
  -1   1  11       50.44       59.61      1.53 o 
   0   1  11    28204.41    30214.04    184.85 o 
   1   1  11     7119.88     7500.19     48.51 o 
   2   1  11     3801.61     4163.51     27.93 o 
   3   1  11        7.95       10.05      1.07 o 
   4   1  11        2.58        8.70      1.34 o 
   5   1  11      166.09      156.40      3.04 o 
   6   1  11     1306.85     1193.42     11.09 o 
   7   1  11     1022.66      963.71     11.54 o 
   8   1  11     4975.62     4798.89     43.57 o 
   9   1  11       87.51       81.11      4.29 o 
  10   1  11       15.94       19.94      3.52 o 
  11   1  11      107.09      106.31      6.21 o 
  12   1  11      955.03      970.95     19.56 o 
  13   1  11      158.33      159.97      9.14 o 
  14   1  11        5.62       10.05      5.72 o 
  15   1  11      109.02      116.51     13.27 o 
 -21   2  11        0.47       10.72      6.68 o 
 -20   2  11      191.87      197.80     11.53 o 
 -19   2  11       14.84       21.79      5.58 o 
 -18   2  11        9.71       20.22      5.37 o 
 -17   2  11        0.04        2.36      3.75 o 
 -16   2  11       92.65      101.81      5.40 o 
 -15   2  11       83.58       79.57      4.49 o 
 -14   2  11      349.40      324.18      7.25 o 
 -13   2  11       10.89        9.43      2.58 o 
 -12   2  11       93.40       95.91      5.00 o 
 -11   2  11       11.00       10.46      2.02 o 
 -10   2  11      220.37      212.94      4.55 o 
  -9   2  11      166.59      147.39      3.35 o 
  -8   2  11     1646.83     1529.19     17.07 o 
  -7   2  11      585.20      581.16      6.37 o 
  -6   2  11      724.07      732.26      7.09 o 
  -5   2  11       88.19      100.81      2.25 o 
  -4   2  11       16.80       26.53      1.43 o 
  -3   2  11        1.66        0.81      0.87 o 
  -2   2  11        7.94        2.17      0.96 o 
  -1   2  11        0.37       -0.55      0.80 o 
   0   2  11        7.02        9.44      0.97 o 
   1   2  11        6.63       10.46      1.14 o 
   2   2  11       20.60       25.68      1.80 o 
   3   2  11       67.56       69.62      2.98 o 
   4   2  11       28.34       26.67      1.92 o 
   5   2  11        5.20        2.58      1.77 o 
   6   2  11      407.23      396.96      7.04 o 
   7   2  11     1291.56     1218.39     14.76 o 
   8   2  11     1049.74      996.22     14.72 o 
   9   2  11       60.04       62.27      4.65 o 
  10   2  11      345.70      334.19     13.04 o 
  11   2  11       35.87       31.34      4.76 o 
  12   2  11       31.19       24.62      5.68 o 
  13   2  11      162.76      175.38     10.57 o 
  14   2  11      232.04      246.83     12.53 o 
  15   2  11       15.35       14.60      8.06 o 
 -20   3  11     1732.38     1943.21     39.28 o 
 -19   3  11       13.02       26.20      6.75 o 
 -18   3  11      221.36      204.82     10.16 o 
 -17   3  11        0.32       -3.74      3.74 o 
 -16   3  11      408.14      429.39     10.49 o 
 -15   3  11        6.80        6.07      3.28 o 
 -14   3  11     5654.13     5558.36     63.97 o 
 -13   3  11      148.85      158.22      7.03 o 
 -12   3  11     7582.68     7444.00     67.15 o 
 -11   3  11       16.16       14.57      2.39 o 
 -10   3  11       46.83       38.31      2.49 o 
  -9   3  11        4.37        3.91      1.53 o 
  -8   3  11      945.97     1071.37     10.86 o 
  -7   3  11       37.26       38.59      1.93 o 
  -6   3  11     4367.52     4751.14     37.99 o 
  -5   3  11      444.96      445.78      5.14 o 
  -4   3  11      200.70      207.02      2.95 o 
  -3   3  11      201.66      180.00      2.77 o 
  -2   3  11     1640.94     1655.80     13.21 o 
  -1   3  11       35.52       43.66      1.76 o 
   0   3  11     6263.20     6284.14     45.22 o 
   1   3  11     1399.18     1418.62     13.29 o 
   2   3  11      298.15      309.57      5.19 o 
   3   3  11       34.14       40.71      2.83 o 
   4   3  11       32.49       35.50      2.77 o 
   5   3  11      436.57      424.88      7.42 o 
   6   3  11     2393.40     2312.32     25.62 o 
   7   3  11      695.34      711.61     11.50 o 
   8   3  11     3586.47     3413.87     42.63 o 
   9   3  11      208.04      206.71      8.63 o 
  10   3  11       14.78       24.13      4.80 o 
  11   3  11        0.65        6.45      4.69 o 
  12   3  11      156.08      163.52      9.11 o 
  13   3  11       51.66       42.66      6.60 o 
  14   3  11        0.03        9.77      7.37 o 
 -19   4  11       19.89       23.51      9.63 o 
 -18   4  11       84.74       79.14      7.07 o 
 -17   4  11        4.30        6.39      4.22 o 
 -16   4  11      116.26      101.50      6.61 o 
 -15   4  11       44.91       41.95      4.96 o 
 -14   4  11      273.66      257.22      9.16 o 
 -13   4  11       96.77      108.03      5.67 o 
 -12   4  11      439.93      485.44      9.70 o 
 -11   4  11       28.14       27.90      3.07 o 
 -10   4  11       98.95      112.77      4.87 o 
  -9   4  11       34.17       33.70      2.89 o 
  -8   4  11      394.45      353.73      6.94 o 
  -7   4  11      320.73      308.32      5.32 o 
  -6   4  11      448.73      441.82      6.41 o 
  -5   4  11        2.62        5.60      1.47 o 
  -4   4  11      313.25      341.37      4.70 o 
  -3   4  11        7.70        9.61      1.24 o 
  -2   4  11      129.65      131.07      2.61 o 
  -1   4  11      220.23      224.73      3.49 o 
   0   4  11      494.44      524.36      6.03 o 
   1   4  11        9.23       10.17      1.85 o 
   2   4  11      116.58       97.76      4.73 o 
   3   4  11       14.30       14.77      2.57 o 
   4   4  11      194.50      181.86      5.99 o 
   5   4  11       79.86       85.88      5.60 o 
   6   4  11     1160.60     1153.62     17.98 o 
   7   4  11     1237.44     1225.97     25.07 o 
   8   4  11     1850.19     1818.34     31.65 o 
   9   4  11       57.97       55.29      5.99 o 
  10   4  11      309.59      290.93     10.61 o 
  11   4  11        7.57       12.63      5.29 o 
  12   4  11       16.85       26.25      6.57 o 
  13   4  11      235.66      203.03     11.73 o 
 -18   5  11      160.96      172.52     10.81 o 
 -17   5  11        2.01        0.59      4.93 o 
 -16   5  11       26.69       37.08      5.92 o 
 -15   5  11       78.89       84.73      6.61 o 
 -14   5  11     1267.06     1354.57     21.19 o 
 -13   5  11        4.48       16.58      4.55 o 
 -12   5  11      557.80      561.45     16.03 o 
 -11   5  11        7.25       12.93      4.32 o 
 -10   5  11       76.67       85.67      5.92 o 
  -9   5  11       10.66        7.48      2.31 o 
  -8   5  11      483.36      468.86     10.53 o 
  -7   5  11      146.74      162.84      6.43 o 
  -6   5  11     1267.55     1273.73     14.34 o 
  -5   5  11      393.45      427.44      6.93 o 
  -4   5  11       19.93       27.00      2.47 o 
  -3   5  11        5.54        5.98      1.89 o 
  -2   5  11       24.51       16.48      2.12 o 
  -1   5  11       88.46       88.96      3.86 o 
   0   5  11     1705.64     1666.19     18.76 o 
   1   5  11      302.65      312.69      8.90 o 
   2   5  11       75.80       78.49      4.59 o 
   3   5  11        2.15        2.78      2.69 o 
   4   5  11       22.44       24.14      4.58 o 
   5   5  11       17.24       10.76      5.14 o 
   6   5  11      271.29      269.66     10.83 o 
   7   5  11        9.35        6.31      4.40 o 
   8   5  11      191.90      180.48     13.56 o 
   9   5  11      288.67      273.67     11.43 o 
  10   5  11        0.11        5.04      5.60 o 
  11   5  11        0.06        7.61      5.85 o 
  12   5  11      105.82      114.24      9.93 o 
 -17   6  11        3.22        6.00      6.29 o 
 -16   6  11       86.33       80.54      8.61 o 
 -15   6  11       14.04       12.98      5.93 o 
 -14   6  11       19.07       10.08      5.09 o 
 -13   6  11       12.24       12.35      4.51 o 
 -12   6  11      435.05      511.26     13.75 o 
 -11   6  11        0.40        7.41      4.00 o 
 -10   6  11       31.46       52.68      5.26 o 
  -9   6  11        2.70        6.05      3.62 o 
  -8   6  11       19.00       12.57      3.39 o 
  -7   6  11       18.09       12.67      3.43 o 
  -6   6  11       62.83       74.26      4.78 o 
  -5   6  11        2.11        4.15      2.90 o 
  -4   6  11      433.63      431.44      8.40 o 
  -3   6  11       28.93       30.85      3.78 o 
  -2   6  11      281.47      284.00      7.59 o 
  -1   6  11      214.64      237.35      7.19 o 
   0   6  11      577.35      555.48     11.15 o 
   1   6  11        0.18        4.86      2.98 o 
   2   6  11       55.18       71.47      5.07 o 
   3   6  11       62.99       69.35      6.21 o 
   4   6  11      329.75      329.99     14.81 o 
   5   6  11       53.68       71.91      7.30 o 
   6   6  11     1661.41     1695.97     31.55 o 
   7   6  11      595.73      650.14     18.34 o 
   8   6  11     1199.24     1182.41     25.50 o 
   9   6  11        1.04       -4.61      5.50 o 
  10   6  11      195.07      206.02     15.09 o 
 -15   7  11      127.57      123.44     18.16 o 
 -14   7  11       13.21       61.29      8.97 o 
 -13   7  11        0.15        9.39      6.44 o 
 -12   7  11       24.39       75.98      8.52 o 
 -11   7  11       63.35       59.17      6.47 o 
 -10   7  11        4.09        3.38      4.32 o 
  -9   7  11       81.22       77.42      7.52 o 
  -8   7  11       10.95       16.28      5.16 o 
  -7   7  11      215.43      231.01     12.82 o 
  -6   7  11        1.10        8.07      5.32 o 
  -5   7  11      145.12      161.00     13.47 o 
  -4   7  11        0.43        1.12      3.73 o 
  -3   7  11       17.15       17.15      4.13 o 
  -2   7  11       27.09       25.84      4.47 o 
  -1   7  11      267.55      257.70      9.44 o 
   0   7  11       62.19       60.25      5.63 o 
   1   7  11        0.55       -3.31      4.04 o 
   2   7  11       88.12       85.21     10.50 o 
   3   7  11       28.27       30.09      5.17 o 
   4   7  11        0.32        5.10      4.39 o 
   5   7  11        1.31        9.86      5.91 o 
   6   7  11        2.21       14.56      6.47 o 
   7   7  11       97.71      117.26     11.85 o 
   8   7  11       35.48       52.06      8.12 o 
 -12   8  11       78.28       61.86     20.53 o 
 -11   8  11       39.06       36.31      8.72 o 
 -10   8  11      273.07      300.16     16.59 o 
  -9   8  11        0.05        3.37      6.29 o 
  -8   8  11       67.51       69.62      7.92 o 
  -7   8  11        0.62        5.59      6.05 o 
  -6   8  11        2.39       -0.88      8.76 o 
  -5   8  11        4.30        5.26      5.94 o 
  -4   8  11        1.83        4.28      5.38 o 
  -3   8  11        0.11        1.75      4.48 o 
  -2   8  11       10.42       13.45      4.59 o 
  -1   8  11        2.45       -2.39      4.05 o 
   0   8  11      111.89       98.85     10.12 o 
   1   8  11       26.05       24.84      6.23 o 
   2   8  11       83.57       95.35     10.62 o 
   3   8  11        7.79        5.25      6.31 o 
   4   8  11       28.98       27.88      7.46 o 
   5   8  11       31.70       31.28      8.05 o 
  -5   9  11       25.95       15.16      6.84 o 
  -4   9  11       21.85       30.02      7.46 o 
  -3   9  11       13.06       17.10      6.63 o 
  -2   9  11       11.64       12.86      7.34 o 
  -1   9  11       98.78       73.31      8.62 o 
 -21   0  12        3.66        5.37     10.34 o 
 -20   0  12      362.50      414.01     38.07 o 
 -19   0  12       92.58      115.62     11.58 o 
 -18   0  12     1110.18     1257.19     32.32 o 
 -17   0  12       45.17       45.07      7.69 o 
 -16   0  12     1221.77     1184.12     22.27 o 
 -15   0  12      272.54      268.72      9.27 o 
 -14   0  12       69.77       59.66      5.56 o 
 -13   0  12      121.05      130.86      6.98 o 
 -12   0  12      963.91      916.64     13.01 o 
 -11   0  12       29.41       31.50      2.80 o 
 -10   0  12     1301.99     1174.09     15.58 o 
  -9   0  12        1.05        7.36      1.86 o 
  -8   0  12     6421.60     7604.89     78.42 o 
  -7   0  12      651.95      787.65     11.13 o 
  -6   0  12     9987.50    11220.78    111.57 o 
  -5   0  12      127.91      151.72      3.78 o 
  -4   0  12     1437.05     1806.95     20.10 o 
  -3   0  12       95.10      115.91      3.53 o 
  -2   0  12     1421.64     1468.37     15.61 o 
  -1   0  12     1845.04     1866.67     18.17 o 
   0   0  12     7363.52     7773.02     69.11 o 
   1   0  12        1.11        3.27      1.26 o 
   2   0  12     2682.59     2882.30     29.12 o 
   3   0  12       84.49      121.24      4.28 o 
   4   0  12      190.78      222.13      4.90 o 
   5   0  12      479.17      454.51      7.19 o 
   6   0  12    15415.96    14734.84    137.83 o 
   7   0  12     4046.92     3847.81     44.62 o 
   8   0  12      208.63      168.13     10.58 o 
   9   0  12      177.38      194.87      8.26 o 
  10   0  12      343.64      382.95     13.33 o 
  11   0  12       75.09       89.99     14.24 o 
  12   0  12     1137.06     1142.39     32.04 o 
  13   0  12      998.99     1168.11     39.85 o 
  14   0  12      818.78      926.39     35.78 o 
  15   0  12       68.36       67.25     13.57 o 
 -21   1  12        8.61       26.88     11.28 o 
 -20   1  12      119.00      120.40     10.86 o 
 -19   1  12        4.11       14.77      4.90 o 
 -18   1  12       23.89       19.33      4.58 o 
 -17   1  12       69.37       69.95      5.22 o 
 -16   1  12       41.61       38.51      4.30 o 
 -15   1  12       26.29       48.18      9.98 o 
 -14   1  12     1024.37     1093.13     14.82 o 
 -13   1  12        2.08       18.38      3.60 o 
 -12   1  12      331.19      324.53      7.61 o 
 -11   1  12        0.33       -0.12      1.36 o 
 -10   1  12       50.32       43.93      2.03 o 
  -9   1  12        0.00       -0.15      1.15 o 
  -8   1  12      135.16      165.23      3.19 o 
  -7   1  12      416.79      406.88      4.69 o 
  -6   1  12     1911.75     1973.93     15.42 o 
  -5   1  12       77.78       73.75      1.96 o 
  -4   1  12       23.70       21.23      1.27 o 
  -3   1  12       17.52       11.78      1.17 o 
  -2   1  12        1.37       -0.15      0.75 o 
  -1   1  12      240.06      223.18      3.48 o 
   0   1  12     1840.95     2014.83     24.92 o 
   1   1  12      154.87      182.60      8.44 o 
   2   1  12       37.98       40.05      1.90 o 
   3   1  12        2.37        4.27      1.03 o 
   4   1  12        1.61        0.78      1.08 o 
   5   1  12       18.95       13.39      1.50 o 
   6   1  12       39.62       38.83      2.52 o 
   7   1  12      183.41      176.83      6.40 o 
   8   1  12      346.46      336.11      7.57 o 
   9   1  12       72.92       64.41      4.07 o 
  10   1  12        0.01        6.59      3.05 o 
  11   1  12        8.65       10.46      3.70 o 
  12   1  12        3.77       12.07      4.66 o 
  13   1  12       85.39       89.65      7.74 o 
  14   1  12        4.77       11.50      7.34 o 
  15   1  12       14.85       15.55     11.98 o 
 -21   2  12        8.96       15.94      6.75 o 
 -20   2  12     1145.26     1224.68     26.30 o 
 -19   2  12       54.72       68.76      6.94 o 
 -18   2  12      122.24      139.81      9.00 o 
 -17   2  12        7.74        8.75      4.12 o 
 -16   2  12     1413.77     1375.98     18.77 o 
 -15   2  12       44.12       44.46      4.03 o 
 -14   2  12      675.83      654.56     12.43 o 
 -13   2  12        7.17       12.14      2.70 o 
 -12   2  12        0.33        5.80      2.20 o 
 -11   2  12       39.59       33.09      2.57 o 
 -10   2  12      962.95      890.03      9.82 o 
  -9   2  12      123.39      106.45      3.09 o 
  -8   2  12      129.01      219.19      5.29 o 
  -7   2  12       92.64      107.99      2.84 o 
  -6   2  12      601.80      580.28      6.08 o 
  -5   2  12      217.83      241.22      3.49 o 
  -4   2  12      150.04      208.79      3.22 o 
  -3   2  12       37.83       44.13      1.55 o 
  -2   2  12        5.02        2.36      0.84 o 
  -1   2  12       13.63        9.80      1.07 o 
   0   2  12       20.29       39.15      1.50 o 
   1   2  12      142.07      137.86      2.85 o 
   2   2  12      583.09      623.23      6.93 o 
   3   2  12      217.02      209.85      4.56 o 
   4   2  12      353.97      301.29      5.48 o 
   5   2  12      866.27      808.11     10.64 o 
   6   2  12    15792.63    15001.34    127.82 o 
   7   2  12     4330.12     4199.94     39.77 o 
   8   2  12      120.16      111.55      5.19 o 
   9   2  12      261.23      236.93      7.48 o 
  10   2  12      729.00      745.41     15.79 o 
  11   2  12       71.26       61.77      6.07 o 
  12   2  12      423.04      454.44     18.71 o 
  13   2  12      382.96      409.80     15.17 o 
  14   2  12      534.34      560.82     19.81 o 
 -20   3  12     1089.95     1200.61     26.50 o 
 -19   3  12       12.75        9.07      6.06 o 
 -18   3  12       17.89       12.26      5.26 o 
 -17   3  12       68.74       77.47      5.99 o 
 -16   3  12      542.98      512.75     11.63 o 
 -15   3  12      184.31      175.98      7.72 o 
 -14   3  12     4872.75     4802.19     52.75 o 
 -13   3  12        0.58       12.70      3.00 o 
 -12   3  12     2571.39     2541.58     25.25 o 
 -11   3  12        3.14        2.79      2.06 o 
 -10   3  12      116.27      113.61      4.56 o 
  -9   3  12        7.68        6.46      1.65 o 
  -8   3  12     1802.90     1956.43     17.81 o 
  -7   3  12     1046.56     1049.41     10.79 o 
  -6   3  12     3432.56     3693.35     30.24 o 
  -5   3  12      153.49      144.73      2.93 o 
  -4   3  12       89.85       77.10      1.95 o 
  -3   3  12        2.62        4.10      1.06 o 
  -2   3  12       15.91       16.51      1.28 o 
  -1   3  12     1065.09     1023.18      9.72 o 
   0   3  12     5315.72     5249.61     41.37 o 
   1   3  12       25.88       28.82      1.69 o 
   2   3  12       54.62       54.16      2.69 o 
   3   3  12      168.41      173.75      4.77 o 
   4   3  12       29.32       27.59      2.70 o 
   5   3  12        4.89        7.38      2.19 o 
   6   3  12     1349.13     1343.71     17.18 o 
   7   3  12     1615.41     1552.35     20.76 o 
   8   3  12     1928.32     1798.89     30.65 o 
   9   3  12        2.71        2.45      4.04 o 
  10   3  12        8.00       16.25      4.61 o 
  11   3  12       45.32       41.45      5.96 o 
  12   3  12       25.39       27.55      5.87 o 
  13   3  12       49.50       66.65      9.40 o 
  14   3  12       22.45       29.58      8.33 o 
 -20   4  12      324.62      326.07     28.25 o 
 -19   4  12      171.95      168.48     11.13 o 
 -18   4  12       64.99       76.80      7.11 o 
 -17   4  12        1.58        0.59      4.21 o 
 -16   4  12      664.13      654.06     13.73 o 
 -15   4  12        0.04        4.49      3.85 o 
 -14   4  12        0.53        6.52      3.52 o 
 -13   4  12       72.65       64.44      4.97 o 
 -12   4  12       14.47       23.05      4.37 o 
 -11   4  12        3.78        6.41      2.47 o 
 -10   4  12       35.74       32.26      2.96 o 
  -9   4  12      358.35      343.30      7.64 o 
  -8   4  12      230.31      255.03      5.17 o 
  -7   4  12       80.92       85.03      3.22 o 
  -6   4  12      263.31      234.63      4.53 o 
  -5   4  12       63.67       65.31      2.43 o 
  -4   4  12       41.76       54.34      2.03 o 
  -3   4  12      128.20      127.35      2.62 o 
  -2   4  12      395.92      388.76      5.10 o 
  -1   4  12        1.01        3.14      1.27 o 
   0   4  12       53.09       60.14      2.59 o 
   1   4  12        4.29        8.51      2.04 o 
   2   4  12      133.34      134.66      4.78 o 
   3   4  12        0.27        1.83      2.65 o 
   4   4  12      114.36      111.24      5.32 o 
   5   4  12       53.32       57.25      6.59 o 
   6   4  12     4199.17     4081.94     53.60 o 
   7   4  12     1698.61     1683.39     29.39 o 
   8   4  12       12.11       16.98      5.04 o 
   9   4  12        3.27        7.55      4.48 o 
  10   4  12       85.57       87.86      7.35 o 
  11   4  12        0.00        6.39      4.96 o 
  12   4  12      312.69      350.45     14.09 o 
  13   4  12      111.78      113.39     10.16 o 
 -18   5  12      202.01      224.42     10.65 o 
 -17   5  12       34.44       37.46      6.42 o 
 -16   5  12        6.02        5.13      4.73 o 
 -15   5  12      129.64      137.88      7.68 o 
 -14   5  12     7755.49     7921.78     89.63 o 
 -13   5  12       18.55       49.44      5.35 o 
 -12   5  12     1562.38     1657.12     24.37 o 
 -11   5  12        1.52        2.56      3.12 o 
 -10   5  12      415.34      418.87      8.91 o 
  -9   5  12        0.58        1.97      2.50 o 
  -8   5  12     1292.73     1289.02     17.33 o 
  -7   5  12      256.03      273.66      6.00 o 
  -6   5  12     3819.12     3865.48     38.54 o 
  -5   5  12       57.46       55.40      3.05 o 
  -4   5  12      753.72      748.02     10.47 o 
  -3   5  12      156.56      159.52      5.70 o 
  -2   5  12      255.27      266.00      5.66 o 
  -1   5  12      644.12      649.42     10.05 o 
   0   5  12     6492.72     6477.57     61.03 o 
   1   5  12      283.81      279.59      7.14 o 
   2   5  12      393.75      382.68      8.56 o 
   3   5  12        0.01       -0.73      2.90 o 
   4   5  12        0.09        2.54      3.88 o 
   5   5  12      123.38      128.55      8.13 o 
   6   5  12     1618.98     1577.75     28.97 o 
   7   5  12      559.17      551.17     14.37 o 
   8   5  12      522.95      497.79     15.09 o 
   9   5  12       47.86       46.41      6.67 o 
  10   5  12       52.31       48.38      7.42 o 
  11   5  12       55.53       63.19      8.25 o 
  12   5  12      299.97      304.88     14.21 o 
 -17   6  12       15.50       17.72      6.72 o 
 -16   6  12       52.31       52.52      7.41 o 
 -15   6  12        7.82       10.69      5.26 o 
 -14   6  12       10.91       20.91      5.03 o 
 -13   6  12       20.86       13.99      5.20 o 
 -12   6  12        4.21       13.85      4.68 o 
 -11   6  12       27.53       38.21      5.38 o 
 -10   6  12        3.27       11.64      3.91 o 
  -9   6  12      131.89      131.92      7.87 o 
  -8   6  12       47.00       45.58      5.87 o 
  -7   6  12        0.48        3.67      2.95 o 
  -6   6  12       12.74       15.97      3.89 o 
  -5   6  12       74.13       84.04      5.99 o 
  -4   6  12        0.04        6.16      2.93 o 
  -3   6  12        2.67        5.47      2.78 o 
  -2   6  12       23.89       22.75      3.50 o 
  -1   6  12       39.31       46.74      4.70 o 
   0   6  12       19.12       22.22      3.67 o 
   1   6  12        3.89       -0.37      2.95 o 
   2   6  12      101.97      109.69      6.50 o 
   3   6  12       29.93       33.96      5.31 o 
   4   6  12       15.47       13.57      4.91 o 
   5   6  12      221.41      215.64     11.05 o 
   6   6  12      312.90      291.65     12.53 o 
   7   6  12      570.16      568.42     16.71 o 
   8   6  12       59.85       60.27      7.76 o 
   9   6  12        6.64        4.98      5.88 o 
  10   6  12        0.13        1.24      6.10 o 
 -15   7  12        4.97       14.08      7.40 o 
 -14   7  12     4218.13     4311.79     74.96 o 
 -13   7  12       82.02      114.88     10.21 o 
 -12   7  12     2350.00     2470.90     38.48 o 
 -11   7  12        0.72        9.86      4.95 o 
 -10   7  12        3.42        9.17      5.22 o 
  -9   7  12       10.21       15.45      5.37 o 
  -8   7  12     1610.46     1623.77     33.49 o 
  -7   7  12      100.21      104.99      8.87 o 
  -6   7  12     1046.19     1049.62     31.25 o 
  -5   7  12       34.89       18.79      5.68 o 
  -4   7  12        6.67        4.54      4.48 o 
  -3   7  12        8.24        8.84      3.74 o 
  -2   7  12        0.02        2.91      3.68 o 
  -1   7  12      110.35      114.32      6.83 o 
   0   7  12     1761.22     1700.32     26.12 o 
   1   7  12      127.71      131.82      8.05 o 
   2   7  12        0.09       13.33      4.91 o 
   3   7  12       56.42       53.17      6.24 o 
   4   7  12      102.60      111.31      8.69 o 
   5   7  12      139.35      165.57     11.54 o 
   6   7  12     2065.72     2158.90     51.48 o 
   7   7  12      649.55      659.28     19.00 o 
   8   7  12      746.60      748.91     28.52 o 
 -12   8  12        5.48        4.78     16.03 o 
 -11   8  12      114.28      112.41     11.73 o 
 -10   8  12        0.03        5.79      6.94 o 
  -9   8  12       88.30       94.60      9.11 o 
  -8   8  12       38.04       55.33      8.95 o 
  -7   8  12        6.92        5.93      7.16 o 
  -6   8  12        0.00       -6.80     10.35 o 
  -5   8  12        2.06        1.28      5.24 o 
  -4   8  12        0.00        9.23      5.40 o 
  -3   8  12       26.09       24.35      5.04 o 
  -2   8  12        1.09        2.46      4.12 o 
  -1   8  12       23.09       13.96      5.31 o 
   0   8  12        4.16        2.36      5.26 o 
   1   8  12        9.84       18.65      5.74 o 
   2   8  12        1.56        7.51      5.71 o 
   3   8  12       30.72       23.05      6.89 o 
   4   8  12       12.98       28.41      7.90 o 
   5   8  12      496.83      486.63     18.74 o 
  -5   9  12       60.62       55.39     19.40 o 
  -4   9  12       19.71       12.38      6.51 o 
  -3   9  12        6.19       10.08      6.13 o 
  -2   9  12       24.83       39.48     10.20 o 
 -21   1  13       18.24       28.20      8.22 o 
 -20   1  13      738.38      772.36     18.05 o 
 -19   1  13       64.15       68.30      6.18 o 
 -18   1  13        2.18        0.85      3.93 o 
 -17   1  13       39.84       43.75      4.56 o 
 -16   1  13      275.89      273.22      7.89 o 
 -15   1  13      321.47      342.43      7.66 o 
 -14   1  13    27649.52    27591.88    238.26 o 
 -13   1  13      308.19      285.74      6.16 o 
 -12   1  13      404.54      367.62      5.77 o 
 -11   1  13        0.06        0.82      1.41 o 
 -10   1  13     2505.57     2525.18     19.96 o 
  -9   1  13        0.86       -1.17      1.17 o 
  -8   1  13    13209.71    14885.40    109.11 o 
  -7   1  13     1130.56     1289.36     11.75 o 
  -6   1  13     2914.33     3555.50     26.72 o 
  -5   1  13      127.96      118.54      2.51 o 
  -4   1  13        2.82        3.96      1.11 o 
  -3   1  13      287.43      300.15      3.72 o 
  -2   1  13      167.72      173.16      2.57 o 
  -1   1  13     2661.76     2756.48     19.03 o 
   0   1  13    26555.81    28493.77    178.65 o 
   1   1  13       37.14       48.49      1.89 o 
   2   1  13     3264.22     3187.20     22.81 o 
   3   1  13      883.15      793.74      7.49 o 
   4   1  13      324.12      308.04      4.38 o 
   5   1  13      388.20      406.43      5.71 o 
   6   1  13    11186.96    11098.83     84.27 o 
   7   1  13     3110.14     3063.35     31.48 o 
   8   1  13       48.94       55.13      3.70 o 
   9   1  13      344.20      328.34      7.95 o 
  10   1  13       85.76       87.87      5.74 o 
  11   1  13       93.84       98.39      9.81 o 
  12   1  13      178.90      191.94     13.77 o 
  13   1  13      119.71      132.14     11.43 o 
  14   1  13      222.05      253.02     14.84 o 
 -21   2  13       21.31       16.57     10.60 o 
 -20   2  13      130.87      130.11     10.57 o 
 -19   2  13        0.37       12.44      5.15 o 
 -18   2  13       97.13       99.86      6.80 o 
 -17   2  13        1.12        9.71      4.02 o 
 -16   2  13      335.71      337.95      8.91 o 
 -15   2  13       11.31        9.16      2.89 o 
 -14   2  13       10.78       18.57      3.11 o 
 -13   2  13        1.66        5.92      2.48 o 
 -12   2  13      111.26      118.98      4.18 o 
 -11   2  13       34.63       38.70      2.74 o 
 -10   2  13       26.65       36.44      2.22 o 
  -9   2  13      365.29      371.67      5.54 o 
  -8   2  13     1613.94     1708.90     15.24 o 
  -7   2  13       30.82       32.01      1.81 o 
  -6   2  13        6.81        4.90      1.19 o 
  -5   2  13        2.89        2.09      1.17 o 
  -4   2  13      244.13      260.66      4.02 o 
  -3   2  13       93.98       87.01      2.09 o 
  -2   2  13       58.85       57.30      2.01 o 
  -1   2  13      123.02      143.25      2.56 o 
   0   2  13       59.08       75.31      1.98 o 
   1   2  13        8.74       10.18      1.14 o 
   2   2  13      141.25      147.32      3.04 o 
   3   2  13        0.09        2.33      1.16 o 
   4   2  13       44.34       31.21      2.50 o 
   5   2  13     1470.14     1349.63     15.53 o 
   6   2  13     4433.29     4219.17     39.77 o 
   7   2  13        8.19        8.45      2.96 o 
   8   2  13        2.84       -0.52      2.84 o 
   9   2  13        0.93        5.98      3.17 o 
  10   2  13       37.91       36.82      4.66 o 
  11   2  13      142.75      140.85     12.78 o 
  12   2  13      298.01      335.22     14.85 o 
  13   2  13      115.82      125.21     11.06 o 
  14   2  13       26.62       38.01      8.90 o 
 -21   3  13        3.28       -0.59      7.52 o 
 -20   3  13      727.03      816.56     21.13 o 
 -19   3  13        3.34        6.81      5.86 o 
 -18   3  13        2.42        7.03      6.08 o 
 -17   3  13        2.30        3.87      3.57 o 
 -16   3  13      209.39      211.84      8.59 o 
 -15   3  13       48.09       51.84      5.30 o 
 -14   3  13     7904.53     8012.91     78.08 o 
 -13   3  13      792.30      756.08     11.27 o 
 -12   3  13      264.49      266.26      6.55 o 
 -11   3  13       36.64       35.49      2.94 o 
 -10   3  13       88.05       93.69      3.80 o 
  -9   3  13        3.72        4.27      1.68 o 
  -8   3  13     7365.01     7844.21     61.26 o 
  -7   3  13     1301.10     1379.35     16.00 o 
  -6   3  13      792.33      922.83      9.33 o 
  -5   3  13       29.36       20.36      1.98 o 
  -4   3  13       14.71       10.02      1.50 o 
  -3   3  13       46.19       44.07      1.81 o 
  -2   3  13      682.80      725.39      7.86 o 
  -1   3  13      186.18      193.45      3.43 o 
   0   3  13     6699.48     6926.78     53.75 o 
   1   3  13      472.81      471.41      7.40 o 
   2   3  13     2013.79     1930.07     21.28 o 
   3   3  13      481.08      445.75      8.40 o 
   4   3  13      552.32      542.35      9.66 o 
   5   3  13        0.34        1.65      2.51 o 
   6   3  13     4155.49     4032.21     43.46 o 
   7   3  13     2006.62     1944.51     25.88 o 
   8   3  13        0.64        9.27      4.29 o 
   9   3  13        5.70        7.34      4.92 o 
  10   3  13       61.76       66.63      6.56 o 
  11   3  13       81.45       71.07      7.95 o 
  12   3  13      156.87      167.69      9.38 o 
  13   3  13       38.54       63.14     10.67 o 
 -20   4  13      169.16      173.36     11.69 o 
 -19   4  13       14.94        7.98      6.40 o 
 -18   4  13      609.64      602.84     14.76 o 
 -17   4  13        8.50       10.46      4.61 o 
 -16   4  13      833.56      773.35     15.07 o 
 -15   4  13        0.06        2.08      3.64 o 
 -14   4  13       71.57       81.72      7.92 o 
 -13   4  13        1.47       11.32      3.05 o 
 -12   4  13       42.69       36.25      3.56 o 
 -11   4  13        2.58        3.50      2.36 o 
 -10   4  13        5.06        5.13      2.22 o 
  -9   4  13      253.48      249.98      5.78 o 
  -8   4  13     2415.06     2431.40     23.41 o 
  -7   4  13       26.81       23.51      2.22 o 
  -6   4  13      768.28      712.34      9.33 o 
  -5   4  13        5.15        6.12      1.42 o 
  -4   4  13      241.48      263.02      4.43 o 
  -3   4  13       62.44       68.46      2.39 o 
  -2   4  13      418.94      439.81      5.53 o 
  -1   4  13       31.07       33.42      2.03 o 
   0   4  13      264.02      245.79      5.21 o 
   1   4  13      129.84      133.30      4.75 o 
   2   4  13      766.52      705.81     10.88 o 
   3   4  13       33.10       33.51      3.50 o 
   4   4  13      333.02      328.06      8.23 o 
   5   4  13     2160.95     2108.75     29.45 o 
   6   4  13     5218.73     5073.73     64.77 o 
   7   4  13      109.17      113.09      7.37 o 
   8   4  13        2.18        4.76      4.60 o 
   9   4  13       35.03       35.80      5.93 o 
  10   4  13       51.94       56.15      6.71 o 
  11   4  13      200.93      211.61     15.23 o 
  12   4  13      979.85      995.18     23.74 o 
 -18   5  13        2.56       13.91      5.80 o 
 -17   5  13       62.02       71.84      7.14 o 
 -16   5  13       48.73       60.26      6.59 o 
 -15   5  13      336.49      380.58     10.76 o 
 -14   5  13     1905.08     1977.20     29.12 o 
 -13   5  13      824.33      821.92     16.03 o 
 -12   5  13      140.76      148.50      6.52 o 
 -11   5  13        6.37        5.13      3.37 o 
 -10   5  13      209.01      197.03      6.20 o 
  -9   5  13      115.59      112.67      5.29 o 
  -8   5  13      275.10      293.72      8.91 o 
  -7   5  13      602.86      592.13      9.74 o 
  -6   5  13       15.78       16.95      4.07 o 
  -5   5  13       90.43       92.20      4.12 o 
  -4   5  13      133.19      141.70      4.85 o 
  -3   5  13        4.70        7.96      2.32 o 
  -2   5  13        2.53       -0.67      2.24 o 
  -1   5  13       53.96       63.60      3.96 o 
   0   5  13      390.48      401.61      8.23 o 
   1   5  13      953.91      925.23     13.39 o 
   2   5  13      113.07      109.16      5.51 o 
   3   5  13        0.04        1.76      3.03 o 
   4   5  13        0.70        0.52      3.85 o 
   5   5  13        6.49       10.30      4.71 o 
   6   5  13     1197.65     1167.79     30.64 o 
   7   5  13      662.21      629.89     15.51 o 
   8   5  13      102.63       97.22      9.36 o 
   9   5  13       32.19       32.86      6.50 o 
  10   5  13        1.91        4.52      5.63 o 
  11   5  13        0.70        8.57      6.82 o 
 -17   6  13        2.82       13.58      7.35 o 
 -16   6  13      914.13      949.79     21.98 o 
 -15   6  13       11.27       18.95      5.80 o 
 -14   6  13       37.03       49.71      6.33 o 
 -13   6  13        0.91        1.98      4.69 o 
 -12   6  13        2.14        3.07      4.53 o 
 -11   6  13        7.25        6.74      4.26 o 
 -10   6  13       11.27        9.94      3.60 o 
  -9   6  13       28.34       26.39      4.66 o 
  -8   6  13     1135.63     1054.71     17.79 o 
  -7   6  13      110.03      117.74      6.26 o 
  -6   6  13      989.27      948.95     15.30 o 
  -5   6  13        0.07        5.04      3.06 o 
  -4   6  13       29.24       22.39      3.76 o 
  -3   6  13       20.35       20.86      3.49 o 
  -2   6  13      564.14      532.43     11.89 o 
  -1   6  13       49.98       63.88      6.66 o 
   0   6  13      548.90      529.22     12.06 o 
   1   6  13      187.57      192.76      7.26 o 
   2   6  13      580.67      545.90     12.43 o 
   3   6  13      101.23       91.12      6.70 o 
   4   6  13      595.77      546.78     15.46 o 
   5   6  13      914.66      889.99     20.79 o 
   6   6  13     2883.38     2891.71     46.97 o 
   7   6  13      338.27      364.03     17.99 o 
   8   6  13       14.68       21.37      6.52 o 
   9   6  13       64.89       61.95      8.28 o 
  10   6  13       10.12        3.96      7.21 o 
 -15   7  13      218.17      224.20     15.59 o 
 -14   7  13        1.96       54.80      8.49 o 
 -13   7  13      587.02      627.05     16.83 o 
 -12   7  13        2.66       20.08      5.69 o 
 -11   7  13       46.77       36.47      6.73 o 
 -10   7  13       35.96       35.24      6.22 o 
  -9   7  13       45.04       45.12      6.49 o 
  -8   7  13        0.97       15.04      4.84 o 
  -7   7  13       78.79       94.29      8.79 o 
  -6   7  13       59.71       76.60      8.11 o 
  -5   7  13       32.60       14.47      5.72 o 
  -4   7  13        1.15       -2.17      3.45 o 
  -3   7  13        2.56        0.50      3.57 o 
  -2   7  13        0.57        2.30      3.68 o 
  -1   7  13      150.46      145.64      7.56 o 
   0   7  13       20.80       29.40      4.79 o 
   1   7  13      404.18      358.36     11.79 o 
   2   7  13        6.19        9.27      4.61 o 
   3   7  13        0.55        9.70      4.67 o 
   4   7  13        1.15        3.72      4.90 o 
   5   7  13       64.22       75.28      9.45 o 
   6   7  13       57.68       74.01      9.37 o 
   7   7  13      275.93      306.88     15.53 o 
 -11   8  13        0.03        4.73      6.87 o 
 -10   8  13      310.29      368.47     23.38 o 
  -9   8  13        2.58        2.17      6.36 o 
  -8   8  13      156.70      164.90     12.04 o 
  -7   8  13        2.26        1.57      6.88 o 
  -6   8  13        0.13       -4.79      6.29 o 
  -5   8  13       11.92       15.41      5.80 o 
  -4   8  13      183.12      184.58      9.72 o 
  -3   8  13        3.61        5.00      4.32 o 
  -2   8  13      187.43      160.39      8.57 o 
  -1   8  13        3.46       -0.36      5.12 o 
   0   8  13       23.74       22.55      6.08 o 
   1   8  13        0.01       -0.40      5.09 o 
   2   8  13        0.71        5.65      5.71 o 
   3   8  13       37.98       36.05      9.01 o 
   4   8  13      623.56      640.75     21.22 o 
 -22   0  14      147.86      141.23     27.41 o 
 -21   0  14       64.22       68.85     14.76 o 
 -20   0  14      294.66      344.46     17.30 o 
 -19   0  14       61.40       49.98      8.96 o 
 -18   0  14     1944.08     2025.74     44.57 o 
 -17   0  14       62.71       56.42      8.00 o 
 -16   0  14     2779.03     2792.56     42.16 o 
 -15   0  14       34.66       53.81      5.39 o 
 -14   0  14     1912.20     2052.74     31.96 o 
 -13   0  14        9.55       14.06      3.00 o 
 -12   0  14     3701.33     3795.51     42.12 o 
 -11   0  14       17.20       14.36      2.29 o 
 -10   0  14        6.48       45.26      3.52 o 
  -9   0  14      230.38      256.68      6.15 o 
  -8   0  14    10278.12    11916.09    120.91 o 
  -7   0  14     1357.51     1432.74     20.30 o 
  -6   0  14     4286.85     4770.16     49.54 o 
  -5   0  14      198.64      197.95      4.45 o 
  -4   0  14        1.00       -0.33      1.38 o 
  -3   0  14      213.43      208.12      4.43 o 
  -2   0  14     3680.25     3862.12     35.60 o 
  -1   0  14       78.39       95.45      2.72 o 
   0   0  14       32.19       19.85      1.87 o 
   1   0  14     2583.82     2700.95     26.47 o 
   2   0  14     6262.00     6547.93     62.75 o 
   3   0  14      432.14      366.46      6.13 o 
   4   0  14     1866.28     1737.20     18.71 o 
   5   0  14     2928.84     2835.41     32.02 o 
   6   0  14     5292.26     5140.28     64.43 o 
   7   0  14       26.35       34.12      4.47 o 
   8   0  14      222.27      213.49     10.84 o 
   9   0  14       70.26       60.65      5.69 o 
  10   0  14       47.29       43.90      7.80 o 
  11   0  14     1015.85     1059.69     42.14 o 
  12   0  14     4043.92     4325.25    146.21 o 
  13   0  14     1965.95     2177.19     61.73 o 
  14   0  14      187.54      175.02     17.99 o 
 -22   1  14        6.35       11.99      8.16 o 
 -21   1  14        0.17        7.12      7.18 o 
 -20   1  14        6.54       17.59      5.64 o 
 -19   1  14        1.54        2.63      4.69 o 
 -18   1  14       24.63       32.84      4.91 o 
 -17   1  14        1.12        6.07      3.55 o 
 -16   1  14        3.94        2.12      3.25 o 
 -14   1  14      855.94      859.66     11.94 o 
 -13   1  14       74.47       67.48      3.56 o 
 -12   1  14       30.56       31.92      2.24 o 
 -11   1  14        4.49        6.22      1.53 o 
 -10   1  14       57.89       59.25      3.13 o 
  -9   1  14       31.29       29.54      1.82 o 
  -8   1  14      784.88      798.36      7.79 o 
  -7   1  14      112.20      100.42      2.68 o 
  -6   1  14       92.79       79.19      2.21 o 
  -5   1  14        0.90        0.91      1.01 o 
  -4   1  14        0.30        0.24      0.85 o 
  -3   1  14       18.54       13.47      1.14 o 
  -2   1  14       13.89       15.37      1.44 o 
  -1   1  14      128.35      151.63      3.20 o 
   0   1  14      706.77      988.30     36.66 o 
   1   1  14      398.84      397.52      5.45 o 
   2   1  14      416.80      441.82      5.06 o 
   3   1  14       10.79       10.83      1.37 o 
   4   1  14       27.71       22.73      1.74 o 
   5   1  14      512.24      483.20      7.06 o 
   6   1  14      561.56      614.85     10.83 o 
   7   1  14       26.77       19.37      3.23 o 
   8   1  14      130.11      112.48      4.67 o 
   9   1  14        8.14        9.48      3.28 o 
  10   1  14        3.62        2.95      3.84 o 
  11   1  14        2.33        4.15      4.96 o 
  12   1  14       79.19       59.15      8.79 o 
  13   1  14        2.94       26.66      7.74 o 
  14   1  14        1.87       11.51      8.94 o 
 -21   2  14       22.27       24.52      6.99 o 
 -20   2  14       43.24       41.90     10.88 o 
 -19   2  14       27.36       33.73      5.62 o 
 -18   2  14      488.06      511.94     12.50 o 
 -17   2  14       28.38       19.53      4.43 o 
 -16   2  14      254.61      258.45      9.52 o 
 -15   2  14       17.07       16.62      3.35 o 
 -14   2  14     1409.15     1411.05     16.95 o 
 -13   2  14      169.98      156.27      4.88 o 
 -12   2  14     5053.07     5132.64     45.36 o 
 -11   2  14       22.49       30.81      2.58 o 
 -10   2  14     1872.06     2042.61     18.75 o 
  -9   2  14      302.62      301.39      4.97 o 
  -8   2  14     6803.74     7367.54     55.67 o 
  -7   2  14      388.10      397.84      5.30 o 
  -6   2  14        7.64       15.45      1.44 o 
  -5   2  14       33.71       43.86      1.96 o 
  -4   2  14     3416.57     3522.08     27.32 o 
  -3   2  14      220.29      214.98      3.25 o 
  -2   2  14     2156.17     2202.57     17.54 o 
  -1   2  14      328.60      347.00      4.49 o 
   0   2  14        0.41        5.37      1.03 o 
   1   2  14      136.27      142.89      2.53 o 
   2   2  14      575.24      596.66      7.01 o 
   3   2  14        1.12       -1.37      1.37 o 
   4   2  14      366.09      344.61      6.44 o 
   5   2  14     2108.79     2044.53     21.61 o 
   6   2  14     4919.19     4817.30     44.89 o 
   7   2  14      288.63      266.19      6.88 o 
   8   2  14       69.99       71.59      5.56 o 
   9   2  14        4.01        6.87      3.59 o 
  10   2  14       99.44       97.53     13.16 o 
  11   2  14      627.22      675.88     24.25 o 
  12   2  14     2337.87     2512.50     47.93 o 
  13   2  14      816.00      900.94     25.17 o 
 -21   3  14       17.34       18.08      8.85 o 
 -20   3  14      220.10      218.79     12.09 o 
 -19   3  14        5.54       13.00      5.98 o 
 -18   3  14        4.21        4.16      4.83 o 
 -17   3  14        0.13        6.95      3.66 o 
 -16   3  14        1.73        8.45      4.34 o 
 -15   3  14      323.81      308.49      8.48 o 
 -14   3  14     2815.20     2775.17     40.26 o 
 -13   3  14      142.28      145.96      5.99 o 
 -12   3  14      347.68      340.62      7.61 o 
 -11   3  14      150.02      141.62      4.50 o 
 -10   3  14      224.96      231.27      5.40 o 
  -9   3  14      126.07      136.73      3.89 o 
  -8   3  14     5071.89     5199.06     41.90 o 
  -7   3  14       35.58       38.49      2.77 o 
  -6   3  14        0.51        3.91      1.33 o 
  -5   3  14        2.45        1.92      1.17 o 
  -4   3  14       47.66       43.13      1.87 o 
  -3   3  14        3.44        1.56      1.11 o 
  -2   3  14      542.99      588.91      6.66 o 
  -1   3  14     1100.13     1150.51     10.84 o 
   0   3  14     2802.35     2917.20     24.61 o 
   1   3  14      353.62      336.16      6.23 o 
   2   3  14     1832.01     1754.94     19.92 o 
   3   3  14      466.10      418.99      8.22 o 
   4   3  14      496.21      474.47      9.12 o 
   5   3  14      587.60      579.33     10.07 o 
   6   3  14     2139.95     2083.30     25.74 o 
   7   3  14       95.06       92.87      6.10 o 
   8   3  14      180.71      167.14      8.84 o 
   9   3  14        0.13        2.09      4.21 o 
  10   3  14       27.20       24.29      7.83 o 
  11   3  14       91.79       91.29      7.64 o 
  12   3  14      238.45      255.91     16.94 o 
  13   3  14        4.57        0.37      7.08 o 
 -20   4  14        3.58       19.04      7.41 o 
 -19   4  14        0.13        1.24      6.48 o 
 -18   4  14      245.41      284.34     10.88 o 
 -17   4  14        2.80        6.12      4.32 o 
 -16   4  14      127.51      121.09      7.46 o 
 -15   4  14      230.24      214.57      8.75 o 
 -14   4  14       86.45       82.56      5.38 o 
 -13   4  14      634.38      627.78     11.29 o 
 -12   4  14      607.98      606.75     10.33 o 
 -11   4  14       30.66       31.95      3.39 o 
 -10   4  14      143.95      141.80      6.46 o 
  -9   4  14       70.57       71.53      3.92 o 
  -8   4  14     1440.61     1408.91     15.25 o 
  -7   4  14      169.84      173.84      4.38 o 
  -6   4  14      115.34      124.18      4.44 o 
  -5   4  14       48.52       45.09      2.30 o 
  -4   4  14      405.03      438.47      5.94 o 
  -3   4  14       22.03       22.05      1.84 o 
  -2   4  14      159.95      191.65      3.90 o 
  -1   4  14      495.25      478.96      7.16 o 
   0   4  14      169.95      164.74      4.83 o 
   1   4  14       26.44       28.55      2.87 o 
   2   4  14      121.70      120.14      4.79 o 
   3   4  14      167.92      161.06      6.12 o 
   4   4  14      286.51      272.95      7.86 o 
   5   4  14      580.02      571.83     17.72 o 
   6   4  14     1021.48      991.37     19.05 o 
   7   4  14      111.72      107.90      9.58 o 
   8   4  14       43.86       39.73      6.10 o 
   9   4  14       60.78       51.39      6.53 o 
  10   4  14       69.52       66.64      7.02 o 
  11   4  14      177.48      185.57     11.00 o 
  12   4  14      916.74      999.83     26.82 o 
 -19   5  14        2.28        8.52      5.83 o 
 -18   5  14      191.23      197.68     10.19 o 
 -17   5  14       16.15        9.84      5.62 o 
 -16   5  14       68.65       57.44      6.52 o 
 -15   5  14      236.71      249.74     10.04 o 
 -14   5  14     6388.88     6497.09     75.29 o 
 -13   5  14        0.45        8.64      3.71 o 
 -12   5  14      116.53      130.17      6.73 o 
 -11   5  14       90.16       85.46      4.87 o 
 -10   5  14      425.55      384.46      9.75 o 
  -9   5  14       58.16       70.89      4.59 o 
  -8   5  14     1005.20     1093.41     16.35 o 
  -7   5  14        1.47        3.13      2.37 o 
  -6   5  14       87.07       93.55      4.54 o 
  -5   5  14      123.23      130.69      5.29 o 
  -4   5  14        0.14       -0.36      2.08 o 
  -3   5  14       33.00       28.93      3.63 o 
  -2   5  14       13.87       19.33      3.17 o 
  -1   5  14      130.05      134.26      5.28 o 
   0   5  14      494.83      522.35      9.50 o 
   1   5  14      168.13      165.35      5.78 o 
   2   5  14     1051.75     1011.59     17.09 o 
   3   5  14      278.01      270.71     10.26 o 
   4   5  14        7.57        7.76      4.60 o 
   5   5  14     1005.90      958.48     23.73 o 
   6   5  14     3153.29     3031.71     43.54 o 
   7   5  14      122.35      103.91      7.72 o 
   8   5  14       63.88       75.26      7.92 o 
   9   5  14      173.54      156.76     10.38 o 
  10   5  14       75.70       76.69      8.57 o 
  11   5  14        2.65        3.51      6.24 o 
 -17   6  14        3.22       11.98      7.34 o 
 -16   6  14        9.01       19.48      6.16 o 
 -15   6  14      251.80      261.31     11.63 o 
 -14   6  14        0.00       14.62      5.47 o 
 -13   6  14      507.59      528.31     18.36 o 
 -12   6  14       25.62       24.79      5.30 o 
 -11   6  14        4.01        2.48      3.55 o 
 -10   6  14        9.77        8.62      4.90 o 
  -9   6  14        1.40        7.17      3.59 o 
  -8   6  14        6.45        7.39      3.74 o 
  -7   6  14      117.56      112.77      6.17 o 
  -6   6  14        1.54        3.15      2.86 o 
  -5   6  14       38.09       33.53      4.20 o 
  -4   6  14       14.50       17.19      3.89 o 
  -3   6  14       21.98       21.19      3.94 o 
  -2   6  14        6.91       15.57      3.63 o 
  -1   6  14      223.65      223.18      8.36 o 
   0   6  14        2.14        1.32      3.36 o 
   1   6  14        6.01        9.64      4.06 o 
   2   6  14        4.18        4.28      3.57 o 
   3   6  14       39.91       29.88      5.10 o 
   4   6  14      190.14      194.35     15.89 o 
   5   6  14       18.57       15.09      6.31 o 
   6   6  14        7.30       20.66      6.90 o 
   7   6  14      219.95      211.60     11.63 o 
   8   6  14        1.38       14.71      7.09 o 
   9   6  14        4.23       13.59      6.76 o 
 -15   7  14       72.37       72.37     11.63 o 
 -14   7  14     2112.18     2172.50     36.25 o 
 -13   7  14       34.95       46.35      7.57 o 
 -12   7  14        5.04       14.38      6.06 o 
 -11   7  14       21.75       22.34      6.16 o 
 -10   7  14       41.73       50.37      6.95 o 
  -9   7  14       30.75       31.97      6.87 o 
  -8   7  14     1467.24     1527.34     32.78 o 
  -7   7  14      194.71      196.73     13.39 o 
  -6   7  14      136.81      150.98     10.30 o 
  -5   7  14        1.82        1.87      4.83 o 
  -4   7  14        0.43        1.94      3.48 o 
  -3   7  14        1.32        2.00      3.74 o 
  -2   7  14      466.68      487.20     12.38 o 
  -1   7  14      226.94      215.12      8.93 o 
   0   7  14      602.61      585.08     15.17 o 
   1   7  14        7.66       15.11      4.73 o 
   2   7  14      626.97      619.62     15.84 o 
   3   7  14      265.94      223.82     12.56 o 
   4   7  14       20.76       22.25      6.36 o 
   5   7  14       64.45       63.63      7.55 o 
   6   7  14      949.80      896.31     24.97 o 
   7   7  14      173.71      185.56     13.78 o 
 -11   8  14        0.19        3.10      6.08 o 
 -10   8  14       46.02       58.79      9.34 o 
  -9   8  14       39.45       41.05      8.30 o 
  -8   8  14       78.24       93.41     13.20 o 
  -7   8  14        7.43        4.27      7.11 o 
  -6   8  14        2.44        4.59      5.61 o 
  -5   8  14       10.56       14.37      6.23 o 
  -4   8  14       16.07       22.95      5.68 o 
  -3   8  14       76.35       81.03      6.92 o 
  -2   8  14        1.49        0.45      4.58 o 
  -1   8  14       13.41        2.39      5.34 o 
   0   8  14        4.61        3.33      5.42 o 
   1   8  14        0.30       -0.45      5.12 o 
   2   8  14        9.64       12.30      6.03 o 
   3   8  14        4.32       -1.20      7.43 o 
   4   8  14        1.44        4.35      7.70 o 
 -22   1  15        1.06       10.93      7.88 o 
 -21   1  15        6.51       -5.40      6.64 o 
 -20   1  15      365.67      372.73     12.52 o 
 -19   1  15       92.53       97.71      7.50 o 
 -18   1  15      684.95      661.06     15.04 o 
 -17   1  15        6.10        7.47      3.80 o 
 -16   1  15      591.73      586.99     11.58 o 
 -15   1  15      200.10      195.56      7.62 o 
 -14   1  15     1935.26     1921.43     20.98 o 
 -13   1  15        7.17        5.48      2.35 o 
 -12   1  15      469.80      537.46      7.36 o 
 -11   1  15      334.02      347.55      5.06 o 
 -10   1  15      409.42      460.69      5.93 o 
  -9   1  15      250.73      253.71      3.94 o 
  -8   1  15     4472.02     5082.11     38.25 o 
  -7   1  15      111.67      121.63      3.19 o 
  -6   1  15     9344.66     9826.53     74.16 o 
  -5   1  15      793.33      833.45      8.19 o 
  -4   1  15        2.82        1.90      0.90 o 
  -3   1  15       53.58       57.74      1.79 o 
  -2   1  15     4924.31     5377.36     37.79 o 
  -1   1  15     1315.46     1466.33     11.45 o 
   0   1  15      617.03      679.10      6.94 o 
   1   1  15      499.60      510.37      5.56 o 
   2   1  15     3636.93     3564.47     26.27 o 
   3   1  15      639.14      677.88      6.97 o 
   4   1  15      238.54      235.15      4.99 o 
   5   1  15     1903.62     1820.19     18.75 o 
   6   1  15     3810.75     3726.21     35.42 o 
   7   1  15       83.01       97.04      5.34 o 
   8   1  15      908.54      878.85     13.51 o 
   9   1  15      128.30      140.09      8.64 o 
  10   1  15        6.72        6.22      3.81 o 
  11   1  15        0.06        1.01      5.66 o 
  12   1  15       16.84       21.86      7.50 o 
  13   1  15       11.90        6.06      8.35 o 
 -21   2  15       16.94       21.20      7.46 o 
 -20   2  15        6.90        7.70      5.80 o 
 -19   2  15        5.28       11.79      4.57 o 
 -18   2  15      124.70      128.26      7.34 o 
 -17   2  15        0.27        2.45      3.59 o 
 -16   2  15       30.92       35.74      4.71 o 
 -15   2  15      147.08      146.13      5.81 o 
 -14   2  15      184.38      186.53      5.68 o 
 -13   2  15      133.33      130.64      4.77 o 
 -12   2  15     1598.80     1586.19     17.19 o 
 -11   2  15       41.14       40.01      2.59 o 
 -10   2  15      216.75      248.05      4.72 o 
  -9   2  15       75.01       69.81      2.71 o 
  -8   2  15      684.95      735.82      8.43 o 
  -7   2  15       12.45        7.12      1.44 o 
  -6   2  15        1.21        2.99      1.23 o 
  -5   2  15      170.34      163.26      3.32 o 
  -4   2  15      716.25      706.86      7.41 o 
  -3   2  15      137.03      127.23      2.59 o 
  -2   2  15      373.65      385.05      4.35 o 
  -1   2  15       99.56      111.72      2.53 o 
   0   2  15        0.70        1.45      1.07 o 
   1   2  15      332.69      343.56      4.47 o 
   2   2  15      169.94      168.76      4.40 o 
   3   2  15       45.55       43.48      2.68 o 
   4   2  15       22.03       14.69      2.45 o 
   5   2  15       49.88       50.23      4.78 o 
   6   2  15      153.02      154.26      5.14 o 
   7   2  15       81.69       79.32      5.11 o 
   8   2  15      110.94      108.11      9.04 o 
   9   2  15        0.36       -3.17      3.67 o 
  10   2  15      109.69      124.23      8.57 o 
  11   2  15      306.20      310.62     12.41 o 
  12   2  15      362.85      387.46     17.57 o 
  13   2  15       70.23       56.46     16.09 o 
 -21   3  15        3.15        1.19      6.33 o 
 -20   3  15      638.02      654.03     18.65 o 
 -19   3  15       39.48       36.09      7.24 o 
 -18   3  15       74.18       72.11      7.28 o 
 -17   3  15       29.33       29.36      4.68 o 
 -16   3  15      413.42      408.35     10.09 o 
 -15   3  15      389.17      374.15      9.39 o 
 -14   3  15      831.43      808.32     13.36 o 
 -13   3  15       64.99       57.81      3.77 o 
 -12   3  15     1465.03     1445.71     16.49 o 
 -11   3  15      125.43      127.45      4.54 o 
 -10   3  15      795.35      799.98     10.89 o 
  -9   3  15      111.30      104.22      3.55 o 
  -8   3  15     2802.61     3016.04     29.85 o 
  -7   3  15      338.98      361.40      5.47 o 
  -6   3  15      791.77      736.32      8.03 o 
  -5   3  15       74.59       77.73      2.49 o 
  -4   3  15      175.11      191.60      3.43 o 
  -3   3  15      200.22      198.49      3.59 o 
  -2   3  15     1639.41     1775.95     15.47 o 
  -1   3  15     2041.66     2118.99     17.96 o 
   0   3  15      294.43      335.44      5.47 o 
   1   3  15      133.44      128.49      5.88 o 
   2   3  15      758.58      787.56     11.97 o 
   3   3  15      328.85      337.37      7.48 o 
   4   3  15       62.33       62.23      4.32 o 
   5   3  15      319.17      306.55      7.40 o 
   6   3  15      588.88      561.69     11.84 o 
   7   3  15       19.30       22.73      4.76 o 
   8   3  15      684.41      672.10     16.67 o 
   9   3  15      201.47      211.40      9.52 o 
  10   3  15        0.58        8.64      4.95 o 
  11   3  15       59.33       62.21      6.98 o 
  12   3  15       90.19      109.18      9.35 o 
 -20   4  15        5.02       16.44      7.04 o 
 -19   4  15        0.04        6.54      5.87 o 
 -18   4  15      249.53      269.83     10.71 o 
 -17   4  15       10.55        4.57      4.30 o 
 -16   4  15        4.80        8.59      4.01 o 
 -15   4  15      118.00      126.41     12.81 o 
 -14   4  15       34.35       21.95      4.04 o 
 -13   4  15      121.23      124.14      5.56 o 
 -12   4  15     1912.41     1939.00     23.72 o 
 -11   4  15        0.00       -1.00      2.41 o 
 -10   4  15      188.15      195.38      5.66 o 
  -9   4  15        9.29        7.49      2.34 o 
  -8   4  15      386.32      382.89      6.94 o 
  -7   4  15        3.88        3.45      1.94 o 
  -6   4  15        4.72        2.44      1.86 o 
  -5   4  15       17.49       17.65      2.00 o 
  -4   4  15      150.79      173.26      4.32 o 
  -3   4  15      123.03      134.17      3.68 o 
  -2   4  15       62.85       82.51      3.54 o 
  -1   4  15       24.71       19.96      2.54 o 
   0   4  15       41.58       57.33      3.59 o 
   1   4  15       90.17       87.78      4.04 o 
   2   4  15      192.75      176.40      6.84 o 
   3   4  15        2.05        0.44      2.76 o 
   4   4  15      652.95      618.05     13.55 o 
   5   4  15      352.20      365.18     10.87 o 
   6   4  15      939.18      878.69     17.84 o 
   7   4  15       62.30       62.26      6.28 o 
   8   4  15        2.34        7.83      6.53 o 
   9   4  15       14.79       10.42      4.87 o 
  10   4  15       99.11       95.33      8.86 o 
  11   4  15      575.63      595.13     26.58 o 
 -19   5  15       19.08       17.06      6.17 o 
 -18   5  15      180.02      173.74      9.73 o 
 -17   5  15       57.82       63.27      6.91 o 
 -16   5  15        5.41        5.06      4.99 o 
 -15   5  15      341.77      354.67     11.14 o 
 -14   5  15      366.60      392.12     11.14 o 
 -13   5  15       21.35       21.44      4.40 o 
 -12   5  15       18.21       19.39      4.17 o 
 -11   5  15       12.53       11.83      3.48 o 
 -10   5  15        0.00        2.97      2.95 o 
  -9   5  15        0.23        1.68      2.85 o 
  -8   5  15      191.29      210.35      6.72 o 
  -7   5  15      143.10      164.38      7.18 o 
  -6   5  15      391.51      348.83      9.02 o 
  -5   5  15       77.17       82.13      4.13 o 
  -4   5  15        0.07       -1.73      2.32 o 
  -3   5  15      197.61      190.75      6.46 o 
  -2   5  15      222.57      225.14      7.16 o 
  -1   5  15      434.53      420.46      8.41 o 
   0   5  15        4.50        4.75      2.62 o 
   1   5  15       57.66       46.85      4.22 o 
   2   5  15      321.12      314.40      8.36 o 
   3   5  15       71.91       69.00      6.29 o 
   4   5  15      152.13      160.39      8.89 o 
   5   5  15       26.74       24.19      5.78 o 
   6   5  15      100.75       98.43     12.89 o 
   7   5  15      221.49      209.20     10.10 o 
   8   5  15       28.00       30.37      6.39 o 
   9   5  15       82.93       78.93      8.37 o 
  10   5  15        7.03        2.76      6.06 o 
 -17   6  15        6.66        3.02      6.15 o 
 -16   6  15       38.01       50.40      7.27 o 
 -15   6  15       38.65       33.18      7.02 o 
 -14   6  15       31.03       29.24      6.07 o 
 -13   6  15        5.70       17.00      5.47 o 
 -12   6  15      934.51     1050.89     24.06 o 
 -11   6  15       32.70       35.22      4.94 o 
 -10   6  15       53.85       56.94      5.72 o 
  -9   6  15        7.95       10.69      4.05 o 
  -8   6  15       92.81       91.22      5.94 o 
  -7   6  15        3.67        5.37      3.42 o 
  -6   6  15        4.74        3.29      3.49 o 
  -5   6  15        3.91        2.46      3.38 o 
  -4   6  15       12.27       17.54      3.97 o 
  -3   6  15       26.42       26.38      4.11 o 
  -2   6  15        0.23        1.41      3.23 o 
  -1   6  15        5.53        7.59      3.69 o 
   0   6  15       98.53      120.57      6.67 o 
   1   6  15        6.19       11.31      3.52 o 
   2   6  15       80.04       89.88      6.39 o 
   3   6  15      130.59      138.30     10.00 o 
   4   6  15     1061.90     1009.95     22.38 o 
   5   6  15      738.62      738.08     19.16 o 
   6   6  15     1271.32     1251.24     26.43 o 
   7   6  15       13.05       18.78      6.17 o 
   8   6  15       10.35       17.24      6.89 o 
   9   6  15        0.66       -0.42      6.37 o 
 -15   7  15       29.67       45.58      8.20 o 
 -14   7  15        5.65       19.75      6.37 o 
 -13   7  15      133.89      130.96     12.68 o 
 -12   7  15        1.53       13.93      6.11 o 
 -11   7  15       69.83       77.30      7.82 o 
 -10   7  15       15.85       12.80      5.69 o 
  -9   7  15        1.65       -4.26      5.39 o 
  -8   7  15        5.92        7.38      6.09 o 
  -7   7  15      292.79      311.68     13.88 o 
  -6   7  15        0.60        8.19      6.66 o 
  -5   7  15       24.55       17.73      4.77 o 
  -4   7  15        8.65        9.46      4.30 o 
  -3   7  15       31.70       23.83      4.96 o 
  -2   7  15       51.11       57.10      7.33 o 
  -1   7  15      155.52      154.83      8.00 o 
   0   7  15       18.16       15.58      4.47 o 
   1   7  15        9.65       15.27      5.01 o 
   2   7  15        1.11        2.15      4.96 o 
   3   7  15       31.10       23.90      6.62 o 
   4   7  15       90.10       74.80      8.10 o 
   5   7  15      133.05      143.89     12.79 o 
   6   7  15       54.84       67.22      8.24 o 
 -11   8  15       53.15       62.13      9.83 o 
 -10   8  15      247.28      250.61     14.85 o 
  -9   8  15      100.45       90.41     11.16 o 
  -8   8  15      381.64      393.36     19.02 o 
  -7   8  15       25.15       12.50      7.42 o 
  -6   8  15       12.01       19.32      6.09 o 
  -5   8  15        1.97        1.63      6.07 o 
  -4   8  15      288.14      288.07     12.97 o 
  -3   8  15       81.77       75.37      7.18 o 
  -2   8  15      218.46      207.33     10.21 o 
  -1   8  15      126.30      115.02      9.27 o 
   0   8  15       99.67      105.90      9.58 o 
   1   8  15        0.27        1.23      5.61 o 
   2   8  15       12.96        7.90      6.57 o 
   3   8  15        1.14        0.80      6.62 o 
 -22   0  16     1223.53     1392.33     47.25 o 
 -21   0  16       16.16        8.59     10.32 o 
 -20   0  16        0.21        1.96      7.52 o 
 -19   0  16       67.00       69.52      9.45 o 
 -18   0  16       73.88       92.27     10.02 o 
 -17   0  16        6.28       12.63      6.42 o 
 -16   0  16     1211.18     1192.28     25.50 o 
 -15   0  16       98.47       97.65      7.74 o 
 -14   0  16     3677.06     3832.58     48.50 o 
 -13   0  16      560.63      581.62     10.66 o 
 -12   0  16     2634.87     2660.42     29.66 o 
 -11   0  16       43.23       39.48      3.03 o 
 -10   0  16     1526.07     1548.42     19.87 o 
  -9   0  16      106.15      102.93      4.21 o 
  -8   0  16     1181.35     1223.08     16.96 o 
  -7   0  16     1041.09     1101.00     15.39 o 
  -6   0  16     1583.62     1819.81     22.67 o 
  -5   0  16       26.13       33.78      2.31 o 
  -4   0  16      215.82      244.18      6.61 o 
  -3   0  16        0.12        0.15      1.30 o 
  -2   0  16     5432.14     5455.76     49.66 o 
  -1   0  16      735.47      758.09      9.29 o 
   0   0  16     2375.28     2811.75     27.40 o 
   1   0  16        0.17        4.60      1.59 o 
   2   0  16      703.04      782.62     10.66 o 
   3   0  16        0.54        2.33      1.78 o 
   4   0  16     3746.14     3721.11     38.38 o 
   5   0  16     2542.61     2621.67     30.07 o 
   6   0  16     1639.86     1737.03     31.24 o 
   7   0  16      634.97      675.03     29.14 o 
   8   0  16        0.74        5.68      3.95 o 
   9   0  16       73.16       73.05      7.13 o 
  10   0  16       11.04       18.83      7.31 o 
  11   0  16      268.36      308.82     28.81 o 
  12   0  16      280.68      309.16     19.52 o 
  13   0  16       15.57       32.38     11.29 o 
 -22   1  16        5.05       23.28      8.63 o 
 -21   1  16        2.28        7.54      7.01 o 
 -20   1  16       73.67       76.61      7.40 o 
 -19   1  16        0.00        9.99      4.83 o 
 -18   1  16       20.67       25.40      4.83 o 
 -17   1  16       17.28       15.03      4.07 o 
 -16   1  16        9.41       12.13      3.49 o 
 -15   1  16        6.25       17.59      2.97 o 
 -14   1  16        0.97        0.83      2.40 o 
 -13   1  16        0.07        3.33      2.14 o 
 -12   1  16       16.72       23.13      2.28 o 
 -11   1  16       66.33       62.24      2.71 o 
 -10   1  16       49.90       44.17      2.09 o 
  -9   1  16       60.93       59.76      2.24 o 
  -8   1  16        8.17        8.45      1.50 o 
  -7   1  16       38.80       41.89      2.06 o 
  -6   1  16      427.28      450.10      5.72 o 
  -5   1  16       19.00       16.64      1.43 o 
  -4   1  16        8.96        5.04      1.08 o 
  -3   1  16       31.97       33.61      1.58 o 
  -2   1  16       69.03       87.80      3.67 o 
  -1   1  16       63.87       66.16      1.96 o 
   0   1  16      199.85      208.17      3.13 o 
   1   1  16       13.58       20.65      1.44 o 
   2   1  16        2.33        9.20      3.00 o 
   3   1  16       50.27       52.57      2.48 o 
   4   1  16      104.69      104.36      4.76 o 
   5   1  16       62.30       56.07      3.32 o 
   6   1  16       28.81       30.77      3.86 o 
   7   1  16        2.30        4.88      2.87 o 
   8   1  16       39.61       41.69      4.45 o 
   9   1  16        9.81       16.97      4.03 o 
  10   1  16       13.65       12.41      7.79 o 
  11   1  16        9.62       14.53      7.94 o 
  12   1  16        3.43        4.19      7.67 o 
  13   1  16       20.91       30.02      9.97 o 
 -21   2  16        7.66        4.52      6.74 o 
 -20   2  16      167.57      208.54     17.46 o 
 -19   2  16       13.57       18.29      4.93 o 
 -18   2  16      564.06      605.63     13.68 o 
 -17   2  16       23.81       23.03      4.63 o 
 -16   2  16     1159.04     1163.13     16.83 o 
 -15   2  16      259.03      240.68      6.87 o 
 -14   2  16      330.40      350.08      7.10 o 
 -13   2  16      396.12      376.93      7.11 o 
 -12   2  16      388.93      415.60      7.76 o 
 -11   2  16       58.40       65.13      3.28 o 
 -10   2  16      147.46      124.56      3.59 o 
  -9   2  16       28.16       40.84      2.64 o 
  -8   2  16      223.60      228.74      4.26 o 
  -7   2  16       12.24        9.71      1.52 o 
  -6   2  16        0.21        2.44      1.25 o 
  -5   2  16       51.75       53.27      2.19 o 
  -4   2  16      567.90      647.08      7.06 o 
  -3   2  16      425.92      452.85      5.38 o 
  -2   2  16      139.99      127.60      2.47 o 
  -1   2  16       54.22       55.95      2.19 o 
   0   2  16     3442.69     3625.09     27.65 o 
   1   2  16      420.39      444.81      5.65 o 
   2   2  16      254.09      221.44      5.85 o 
   3   2  16      164.26      151.89      4.67 o 
   4   2  16     1073.95     1029.19     13.82 o 
   5   2  16      491.38      502.53      9.15 o 
   6   2  16      318.44      320.57      8.56 o 
   7   2  16      179.42      199.73      7.24 o 
   8   2  16        0.16        2.26      3.48 o 
   9   2  16       37.42       47.48      6.36 o 
  10   2  16      240.06      235.29     11.22 o 
  11   2  16      629.76      654.93     17.82 o 
  12   2  16      307.53      311.45     20.05 o 
 -21   3  16       24.07       22.39      7.05 o 
 -20   3  16      325.65      314.01     17.80 o 
 -19   3  16       16.80       22.01      6.37 o 
 -18   3  16       19.03       20.54      5.22 o 
 -17   3  16       36.06       37.08      4.83 o 
 -16   3  16      487.52      474.07     10.87 o 
 -15   3  16       24.84       26.82      3.79 o 
 -14   3  16       58.78       57.14      4.12 o 
 -13   3  16        0.03        5.02      2.57 o 
 -12   3  16      943.05      931.93     12.18 o 
 -11   3  16      179.58      177.59      5.18 o 
 -10   3  16      777.68      738.55      9.69 o 
  -9   3  16       86.15       85.90      3.30 o 
  -8   3  16       68.18       82.91      3.12 o 
  -7   3  16      109.73      107.58      3.39 o 
  -6   3  16      734.39      697.70      8.73 o 
  -5   3  16       26.45       30.43      2.12 o 
  -4   3  16      390.91      394.05      5.55 o 
  -3   3  16       58.56       58.58      2.34 o 
  -2   3  16      567.35      614.27      7.09 o 
  -1   3  16       42.25       35.16      2.23 o 
   0   3  16       36.58       31.72      2.54 o 
   1   3  16      148.06      131.19      4.71 o 
   2   3  16        0.00        2.44      2.34 o 
   3   3  16       22.37       15.34      2.99 o 
   4   3  16      443.71      405.49      9.15 o 
   5   3  16      242.58      226.25      6.71 o 
   6   3  16       59.50       55.70      5.57 o 
   7   3  16      280.81      286.60     10.10 o 
   8   3  16      399.45      395.51     16.71 o 
   9   3  16      193.62      186.33      9.27 o 
  10   3  16        5.31        6.75      5.34 o 
  11   3  16        5.96        7.68      6.04 o 
  12   3  16        1.38        6.39      6.23 o 
 -20   4  16        3.58       15.14      6.92 o 
 -19   4  16        8.40       12.64      5.81 o 
 -18   4  16      150.27      177.37      9.17 o 
 -17   4  16       67.85       76.32      6.77 o 
 -16   4  16      215.33      222.25     10.92 o 
 -15   4  16      282.35      256.08      8.79 o 
 -14   4  16      237.99      244.63      7.58 o 
 -13   4  16      362.16      374.04      9.12 o 
 -12   4  16      204.05      239.37      6.53 o 
 -11   4  16       71.60       78.18      4.22 o 
 -10   4  16      186.77      188.53      5.59 o 
  -9   4  16        4.67        7.04      2.50 o 
  -8   4  16       68.74       73.32      5.01 o 
  -7   4  16        7.56        7.31      2.13 o 
  -6   4  16        6.47        5.73      2.02 o 
  -5   4  16       22.56       16.11      2.31 o 
  -4   4  16       37.29       40.25      2.77 o 
  -3   4  16      139.08      154.19      4.65 o 
  -2   4  16       72.53       67.06      3.27 o 
  -1   4  16      239.07      210.58      5.61 o 
   0   4  16      449.90      476.57      8.56 o 
   1   4  16      251.13      247.01      6.37 o 
   2   4  16       26.85       25.33      3.36 o 
   3   4  16       24.56       15.21      3.73 o 
   4   4  16      687.40      629.51     15.48 o 
   5   4  16      713.64      673.34     15.05 o 
   6   4  16      165.43      170.15      9.68 o 
   7   4  16       50.54       52.33      6.37 o 
   8   4  16       47.37       51.38      6.82 o 
   9   4  16        0.09        0.33      4.79 o 
  10   4  16       64.71       66.94      8.89 o 
  11   4  16       87.95      102.81      9.57 o 
 -19   5  16        1.67        8.49      6.11 o 
 -18   5  16      407.04      453.14     14.69 o 
 -17   5  16       23.90       30.12      6.29 o 
 -16   5  16        3.81        8.75      5.32 o 
 -15   5  16       17.34       29.85      6.24 o 
 -14   5  16      108.33       71.59      6.04 o 
 -13   5  16       23.39       26.15      4.47 o 
 -12   5  16      233.30      248.90      8.73 o 
 -11   5  16        0.11        4.08      3.32 o 
 -10   5  16       41.73       48.41      4.44 o 
  -9   5  16      130.68      136.77      7.08 o 
  -8   5  16      153.07      180.73      6.38 o 
  -7   5  16      124.42      112.87      5.16 o 
  -6   5  16     1916.00     1874.88     24.00 o 
  -5   5  16        8.90        4.69      2.46 o 
  -4   5  16       11.45       11.26      3.06 o 
  -3   5  16      224.07      222.53      6.93 o 
  -2   5  16      633.10      609.15     11.71 o 
  -1   5  16       20.62       25.63      3.21 o 
   0   5  16       55.02       55.19      4.34 o 
   1   5  16      194.63      210.94      7.06 o 
   2   5  16      922.34      928.43     21.35 o 
   3   5  16       35.46       26.78      5.14 o 
   4   5  16      393.07      397.39     19.53 o 
   5   5  16      359.16      366.76     12.83 o 
   6   5  16      502.79      486.71     15.93 o 
   7   5  16       46.98       47.66      6.61 o 
   8   5  16      212.07      221.02     11.71 o 
   9   5  16        4.80       12.07      6.36 o 
  10   5  16        1.01       10.73      6.69 o 
 -17   6  16      119.67      120.14      9.67 o 
 -16   6  16       30.75       38.12      6.92 o 
 -15   6  16       26.61       25.16      6.49 o 
 -14   6  16       61.90       58.29      6.80 o 
 -13   6  16      101.78       97.24      7.71 o 
 -12   6  16        0.33        2.78      4.05 o 
 -11   6  16       76.21       70.06      5.87 o 
 -10   6  16       32.08       28.90      5.53 o 
  -9   6  16       50.82       52.16      6.00 o 
  -8   6  16        0.46        3.08      3.94 o 
  -7   6  16       13.02        1.55      4.36 o 
  -6   6  16        0.56       -3.12      3.51 o 
  -5   6  16        2.11       -0.91      3.17 o 
  -4   6  16       29.57       26.44      4.16 o 
  -3   6  16       63.27       67.13      6.76 o 
  -2   6  16       41.14       43.32      4.81 o 
  -1   6  16       17.83       16.16      4.02 o 
   0   6  16       38.77       38.92      4.76 o 
   1   6  16      113.43      115.90      6.78 o 
   2   6  16        9.55       10.23      4.04 o 
   3   6  16      104.97      106.26      7.52 o 
   4   6  16      100.30       84.82      7.23 o 
   5   6  16      255.33      260.32     18.30 o 
   6   6  16       86.10       81.95      8.59 o 
   7   6  16        4.63        4.92      6.08 o 
   8   6  16       22.00       28.10      9.65 o 
 -15   7  16       39.83       47.55      8.40 o 
 -14   7  16      319.24      291.78     17.78 o 
 -13   7  16        5.49        7.80      6.71 o 
 -12   7  16      588.63      623.04     19.77 o 
 -11   7  16       19.79       22.33      6.16 o 
 -10   7  16      168.05      174.06     14.85 o 
  -9   7  16        9.21       10.45      6.13 o 
  -8   7  16       46.11       40.91      7.39 o 
  -7   7  16       16.66       24.40      6.75 o 
  -6   7  16      124.16      134.43     10.21 o 
  -5   7  16        0.80        3.81      4.22 o 
  -4   7  16       60.97       59.31      5.83 o 
  -3   7  16        0.13       -1.56      3.78 o 
  -2   7  16      202.09      193.34     10.21 o 
  -1   7  16      130.16      143.76      7.92 o 
   0   7  16      135.86      139.05      8.53 o 
   1   7  16       40.31       39.84      8.74 o 
   2   7  16      139.74      151.51     10.03 o 
   3   7  16        0.33       -3.03      5.45 o 
   4   7  16      363.83      356.85     16.01 o 
   5   7  16      192.59      212.82     11.86 o 
   6   7  16       74.20       49.17      7.48 o 
 -11   8  16      122.16      102.44     10.92 o 
 -10   8  16       21.33       16.00      7.61 o 
  -9   8  16       80.18       92.22     11.56 o 
  -8   8  16        4.40       -1.20      7.15 o 
  -7   8  16        0.29       10.51      6.18 o 
  -6   8  16        1.17        0.62      6.09 o 
  -5   8  16        0.07       -3.36      6.17 o 
  -4   8  16        1.60        2.97      5.25 o 
  -3   8  16       17.69       22.73      5.52 o 
  -2   8  16       77.03       88.71      7.78 o 
  -1   8  16       12.39       15.58      6.12 o 
   0   8  16        2.24        3.04      5.64 o 
   1   8  16        9.71       10.68      6.05 o 
   2   8  16        1.53       -3.46      6.42 o 
 -22   1  17       41.14       63.28      9.96 o 
 -21   1  17        7.45        8.18      6.99 o 
 -20   1  17     2530.22     2575.97     39.06 o 
 -19   1  17       13.96       18.58      5.15 o 
 -18   1  17      766.33      777.73     16.83 o 
 -17   1  17        4.19        6.78      3.86 o 
 -16   1  17       14.36       23.68      3.89 o 
 -15   1  17        8.32        8.05      2.73 o 
 -14   1  17      253.13      264.88      6.25 o 
 -13   1  17       28.51       24.76      2.57 o 
 -12   1  17     2591.30     2777.43     23.91 o 
 -11   1  17       33.50       35.84      2.50 o 
 -10   1  17       69.50       99.42      3.42 o 
  -9   1  17      251.37      304.08      4.71 o 
  -8   1  17       53.89       74.75      2.59 o 
  -7   1  17     1158.12     1167.79     11.50 o 
  -6   1  17     2634.14     2899.58     24.90 o 
  -5   1  17       37.80       35.61      1.99 o 
  -4   1  17     1254.28     1232.92     10.40 o 
  -3   1  17      125.87      158.49      2.73 o 
  -2   1  17      752.27      934.40      8.38 o 
  -1   1  17        4.16        7.25      1.08 o 
   0   1  17     1628.58     1719.64     13.78 o 
   1   1  17       35.72       35.14      1.67 o 
   2   1  17      480.22      558.36      6.53 o 
   3   1  17        5.96        4.65      1.64 o 
   4   1  17     2562.36     2354.40     23.02 o 
   5   1  17      556.32      504.89      8.34 o 
   6   1  17      497.63      548.40      9.04 o 
   7   1  17      309.75      345.61      8.50 o 
   8   1  17      358.19      383.84     10.24 o 
   9   1  17       65.84       88.27     10.99 o 
  10   1  17        2.73        2.32      5.06 o 
  11   1  17       20.24       30.50      8.97 o 
  12   1  17       40.98       41.57     14.66 o 
 -22   2  17       30.24       29.77      9.13 o 
 -21   2  17        2.37        2.26      6.75 o 
 -20   2  17       51.53       64.88      6.80 o 
 -19   2  17        1.30        7.81      4.80 o 
 -18   2  17       36.72       37.96      5.31 o 
 -17   2  17       29.08       23.73      4.23 o 
 -16   2  17      313.57      301.78      7.91 o 
 -15   2  17       37.24       34.20      3.71 o 
 -14   2  17      208.34      205.58      5.70 o 
 -13   2  17       86.45       71.97      3.74 o 
 -12   2  17      218.19      211.65      5.26 o 
 -11   2  17       35.80       34.45      2.64 o 
 -10   2  17      396.95      413.15      7.40 o 
  -9   2  17      206.69      201.00      4.68 o 
  -8   2  17       14.17       14.28      1.74 o 
  -7   2  17        0.04        0.60      1.32 o 
  -6   2  17       18.73       16.06      1.73 o 
  -5   2  17       69.40       59.10      2.35 o 
  -4   2  17        9.98        5.72      1.32 o 
  -3   2  17       74.28       67.91      2.07 o 
  -2   2  17       40.44       34.49      1.91 o 
  -1   2  17      529.93      528.93      6.15 o 
   0   2  17     1525.20     1555.42     13.57 o 
   1   2  17      202.36      204.87      4.65 o 
   2   2  17      247.35      247.32      6.11 o 
   3   2  17      318.21      279.26      6.16 o 
   4   2  17      216.95      194.19      5.57 o 
   5   2  17       38.43       32.90      3.44 o 
   6   2  17       41.17       47.18      4.01 o 
   7   2  17       10.63       14.39      3.71 o 
   8   2  17       36.79       30.94      4.99 o 
   9   2  17        4.59        7.01      4.93 o 
  10   2  17       32.70       27.27      6.26 o 
  11   2  17        0.15        6.89      5.65 o 
  12   2  17       63.58       58.12     15.99 o 
 -21   3  17       48.37       54.13      8.31 o 
 -20   3  17      429.86      427.37     14.99 o 
 -19   3  17       34.86       37.49      6.96 o 
 -18   3  17      171.57      198.45      8.36 o 
 -17   3  17        0.48        7.26      3.90 o 
 -16   3  17      130.74      106.81      5.80 o 
 -15   3  17        0.20       -1.62      2.92 o 
 -14   3  17      667.57      625.10     10.86 o 
 -13   3  17      163.35      144.49      5.22 o 
 -12   3  17      963.44      956.60     12.90 o 
 -11   3  17      233.53      233.14      5.73 o 
 -10   3  17      108.56       84.06      4.13 o 
  -9   3  17        5.72        3.86      1.85 o 
  -8   3  17      357.79      379.02      6.21 o 
  -7   3  17      231.53      229.34      5.09 o 
  -6   3  17      552.43      545.04      7.58 o 
  -5   3  17       23.88       20.26      1.93 o 
  -4   3  17      693.93      710.96      8.20 o 
  -3   3  17        7.45        6.50      1.49 o 
  -2   3  17       36.92       39.22      2.21 o 
  -1   3  17       44.36       39.45      2.69 o 
   0   3  17      194.85      184.63      5.15 o 
   1   3  17       95.72       88.85      4.05 o 
   2   3  17       12.09       15.27      2.84 o 
   3   3  17        0.70       -2.57      2.57 o 
   4   3  17     2461.46     2327.52     26.27 o 
   5   3  17      683.76      647.00     11.64 o 
   6   3  17      201.14      212.80      8.82 o 
   7   3  17      220.52      231.38      9.46 o 
   8   3  17      444.22      464.61     14.07 o 
   9   3  17      125.66      119.06      8.20 o 
  10   3  17       12.18       14.33      5.99 o 
  11   3  17       77.87       71.06      9.85 o 
 -20   4  17       32.04       35.95      7.46 o 
 -19   4  17        1.02        8.95      5.12 o 
 -18   4  17        3.60       11.14      5.73 o 
 -17   4  17      162.28      161.29      8.09 o 
 -16   4  17      829.57      829.49     15.33 o 
 -15   4  17       33.06       28.45      4.41 o 
 -14   4  17      491.87      505.74     10.96 o 
 -13   4  17        2.20        4.80      3.00 o 
 -12   4  17        8.68        9.08      2.96 o 
 -11   4  17       66.07       56.25      4.16 o 
 -10   4  17      886.65      885.81     13.60 o 
  -9   4  17      112.84      113.56      4.46 o 
  -8   4  17      116.78      117.10      5.07 o 
  -7   4  17        3.29        4.83      2.06 o 
  -6   4  17        0.12       -0.85      1.95 o 
  -5   4  17        9.73        8.86      2.17 o 
  -4   4  17       64.99       74.02      3.50 o 
  -3   4  17       62.83       61.98      3.79 o 
  -2   4  17       50.28       33.25      2.99 o 
  -1   4  17      348.59      345.83      7.24 o 
   0   4  17      670.55      666.49     11.15 o 
   1   4  17       98.43       87.59      4.42 o 
   2   4  17      249.69      236.32      7.30 o 
   3   4  17      103.34      101.50      6.23 o 
   4   4  17      369.41      359.10     11.63 o 
   5   4  17      125.79      118.07      7.33 o 
   6   4  17      323.12      334.13     12.76 o 
   7   4  17        5.84        9.27      4.74 o 
   8   4  17        2.31        7.05      5.32 o 
   9   4  17       23.58       21.41      6.11 o 
  10   4  17        7.00       14.21      6.48 o 
 -19   5  17       68.27       72.89      8.98 o 
 -18   5  17       26.57       23.19      6.40 o 
 -17   5  17       17.50       19.62      6.61 o 
 -16   5  17       21.41       28.62      5.94 o 
 -15   5  17        0.97        2.45      4.24 o 
 -14   5  17       45.43       34.32      4.96 o 
 -13   5  17      123.00      116.86      7.16 o 
 -12   5  17      118.06      111.68      8.48 o 
 -11   5  17      106.54      110.74      6.11 o 
 -10   5  17       42.39       44.44      4.22 o 
  -9   5  17        0.01        0.52      2.88 o 
  -8   5  17        2.42        2.94      2.69 o 
  -7   5  17       10.96       11.93      2.98 o 
  -6   5  17        5.40       10.90      2.97 o 
  -5   5  17      186.77      170.37      9.22 o 
  -4   5  17       15.13       13.19      3.36 o 
  -3   5  17        2.45        2.91      2.82 o 
  -2   5  17       62.48       53.36      4.35 o 
  -1   5  17        0.00        2.48      3.03 o 
   0   5  17      117.53      112.99      5.68 o 
   1   5  17        3.67        8.87      3.16 o 
   2   5  17      101.38      103.43      5.80 o 
   3   5  17      264.79      249.67      9.64 o 
   4   5  17      146.77      142.33      9.00 o 
   5   5  17      400.82      381.32     11.96 o 
   6   5  17       76.70       81.69      7.48 o 
   7   5  17        4.75        7.68      5.58 o 
   8   5  17       24.99       29.10      6.90 o 
   9   5  17        1.30       -1.72      6.00 o 
 -17   6  17       54.64       79.87      8.60 o 
 -16   6  17      671.33      776.44     22.03 o 
 -15   6  17        0.03        1.18      5.45 o 
 -14   6  17      278.05      267.63     11.44 o 
 -13   6  17       42.62       48.61      6.38 o 
 -12   6  17       88.19       90.43      6.72 o 
 -11   6  17       30.46       31.28      5.71 o 
 -10   6  17      443.58      467.39     14.02 o 
  -9   6  17       36.91       49.20      6.19 o 
  -8   6  17      114.60       97.36      6.69 o 
  -7   6  17        8.87        4.38      7.39 o 
  -6   6  17       17.71       19.74      4.71 o 
  -5   6  17       67.80       80.03      7.42 o 
  -4   6  17      158.55      153.83      7.19 o 
  -3   6  17        1.62       -1.15      3.17 o 
  -2   6  17        0.12        5.62      3.55 o 
  -1   6  17        6.80        6.60      3.68 o 
   0   6  17       29.53       18.67      4.60 o 
   1   6  17       18.63       13.44      4.16 o 
   2   6  17       31.26       21.18      4.68 o 
   3   6  17       10.59        3.56      4.55 o 
   4   6  17      342.97      367.24     13.19 o 
   5   6  17      308.99      293.01     14.32 o 
   6   6  17      354.23      343.30     14.11 o 
   7   6  17       62.50       71.32      8.40 o 
   8   6  17        3.46        5.90     13.50 o 
 -15   7  17        2.39       -3.83      6.93 o 
 -14   7  17       54.33       68.67      9.84 o 
 -13   7  17        4.12       10.56      6.86 o 
 -12   7  17        4.48        9.34      6.07 o 
 -11   7  17       85.35       83.65     11.20 o 
 -10   7  17        3.45       13.71      6.37 o 
  -9   7  17        2.75        6.69      5.75 o 
  -8   7  17        3.41        9.80      5.74 o 
  -7   7  17        0.08       -5.14      5.14 o 
  -6   7  17        5.93        6.49      5.45 o 
  -5   7  17        7.32        0.93      4.19 o 
  -4   7  17       18.89       19.17      4.56 o 
  -3   7  17       61.68       63.27      6.03 o 
  -2   7  17       20.66       24.19      4.83 o 
  -1   7  17        6.58       11.84      4.70 o 
   0   7  17       28.57       30.48      6.22 o 
   1   7  17        5.46        0.25      4.70 o 
   2   7  17       12.87       14.59      6.42 o 
   3   7  17      167.76      136.72     10.94 o 
   4   7  17        3.04       11.39      7.83 o 
   5   7  17      198.92      178.84     12.82 o 
 -11   8  17        2.98        6.03      6.95 o 
 -10   8  17      268.46      295.30     15.96 o 
  -9   8  17        8.02       11.11      7.99 o 
  -8   8  17        7.79       -6.37      6.86 o 
  -7   8  17       12.55       25.23      8.24 o 
  -6   8  17      150.27      165.67     12.22 o 
  -5   8  17        7.39        4.84      6.56 o 
  -4   8  17        2.60        8.05      5.56 o 
  -3   8  17       30.79       29.72      6.31 o 
  -2   8  17      147.51      155.52      9.83 o 
  -1   8  17       25.25       17.42      6.40 o 
   0   8  17      179.98      182.26     11.33 o 
   1   8  17       27.19       23.74      6.99 o 
 -22   0  18      465.18      483.41     28.40 o 
 -21   0  18        5.59       16.56     10.40 o 
 -20   0  18       16.50       15.33      7.38 o 
 -19   0  18       29.02       29.26     10.28 o 
 -18   0  18      466.11      489.68     18.45 o 
 -17   0  18      340.39      340.03     14.73 o 
 -16   0  18     4142.22     4174.12     76.12 o 
 -15   0  18        0.00        2.81      4.28 o 
 -14   0  18      702.74      736.02     15.24 o 
 -13   0  18        6.70        7.41      2.87 o 
 -12   0  18      138.41      151.89      5.10 o 
 -11   0  18      249.42      269.42      6.27 o 
 -10   0  18     1042.04     1331.04     18.86 o 
  -9   0  18      146.01      201.69      5.47 o 
  -8   0  18      315.67      372.08      9.77 o 
  -7   0  18      146.31      134.51      4.62 o 
  -6   0  18        0.01       19.12      4.43 o 
  -5   0  18      467.48      517.87      9.37 o 
  -4   0  18     2439.06     2641.11     31.28 o 
  -3   0  18        5.84        6.59      1.66 o 
  -2   0  18     1114.56     1128.79     13.43 o 
  -1   0  18     2273.26     2493.44     26.19 o 
   0   0  18       87.31      102.88      3.96 o 
   1   0  18      643.67      643.03      9.43 o 
   2   0  18      929.72      996.35     13.62 o 
   3   0  18       15.38       -2.02      2.02 o 
   4   0  18       25.02        7.10      2.78 o 
   5   0  18      109.91       81.94      7.86 o 
   6   0  18     1185.99     1117.10     23.88 o 
   7   0  18       58.28       40.00     10.55 o 
   8   0  18       31.52       28.59     10.55 o 
   9   0  18       80.71       71.45     10.33 o 
  10   0  18        4.88        9.22      7.40 o 
  11   0  18       33.95       33.23      9.52 o 
  12   0  18       52.54       32.05     20.81 o 
 -22   1  18        3.76        9.37      7.28 o 
 -21   1  18        0.44       26.29      7.68 o 
 -20   1  18       79.31       93.18      8.71 o 
 -19   1  18       19.90       24.49      5.14 o 
 -18   1  18       45.74       51.65      5.92 o 
 -17   1  18        0.59        2.42      3.56 o 
 -16   1  18        4.87        7.28      3.17 o 
 -15   1  18       13.44       14.89      2.88 o 
 -14   1  18       15.04       12.96      2.58 o 
 -13   1  18        0.94        1.26      2.00 o 
 -12   1  18       85.00       84.54      3.29 o 
 -11   1  18       54.39       49.26      2.59 o 
 -10   1  18      126.27      122.29      3.08 o 
  -9   1  18        0.22        0.56      1.44 o 
  -8   1  18        1.65        1.31      1.39 o 
  -7   1  18        4.59        1.75      1.33 o 
  -6   1  18       33.55       30.88      2.00 o 
  -5   1  18       56.95       55.49      2.03 o 
  -4   1  18       38.42       42.36      1.69 o 
  -3   1  18       67.00       72.36      2.01 o 
  -2   1  18       82.04       93.06      2.27 o 
  -1   1  18      171.41      160.74      2.86 o 
   0   1  18      168.00      195.31      3.83 o 
   1   1  18       63.53       68.41      2.10 o 
   2   1  18      138.88      154.52      4.95 o 
   3   1  18       46.81       31.75      2.56 o 
   4   1  18      124.80      124.34      4.52 o 
   5   1  18      109.97      100.01      4.17 o 
   6   1  18       11.02       19.27      3.23 o 
   7   1  18       10.52       10.41      3.33 o 
   8   1  18       11.68       17.63      4.49 o 
   9   1  18       46.42       43.39      6.51 o 
  10   1  18        0.78        4.93      6.81 o 
  11   1  18        3.34       -0.87      7.18 o 
  12   1  18        9.11       12.73      8.70 o 
 -22   2  18        7.74        6.00      7.78 o 
 -21   2  18       23.31       39.83      8.58 o 
 -20   2  18        3.92        7.93      5.96 o 
 -19   2  18        0.23        0.15      4.33 o 
 -18   2  18       29.39       31.81      5.17 o 
 -17   2  18       59.69       53.61      5.00 o 
 -16   2  18      772.88      799.44     13.33 o 
 -15   2  18        7.31        9.31      2.97 o 
 -14   2  18      536.19      525.22      8.85 o 
 -13   2  18       12.90       11.11      2.49 o 
 -12   2  18     1632.74     1668.06     18.80 o 
 -11   2  18      599.66      644.38      8.96 o 
 -10   2  18     3161.19     3500.29     31.86 o 
  -9   2  18      179.26      214.68      4.69 o 
  -8   2  18        2.00        6.28      1.62 o 
  -7   2  18      237.80      233.13      4.32 o 
  -6   2  18      930.59      875.70     10.21 o 
  -5   2  18      113.03      107.18      3.20 o 
  -4   2  18       23.59       31.09      1.76 o 
  -3   2  18       33.62       29.37      1.60 o 
  -2   2  18      357.78      382.93      5.11 o 
  -1   2  18     1688.62     1730.07     14.84 o 
   0   2  18      707.46      713.29      8.51 o 
   1   2  18       18.55       22.71      2.54 o 
   2   2  18        1.56       12.94      2.37 o 
   3   2  18      355.79      314.56      6.69 o 
   4   2  18       80.28       72.81      4.50 o 
   5   2  18       62.67       61.05      4.27 o 
   6   2  18      394.97      370.58      8.58 o 
   7   2  18       71.89       81.27      6.46 o 
   8   2  18      279.02      308.88     11.60 o 
   9   2  18      324.40      319.65     12.31 o 
  10   2  18       24.00       29.50      6.61 o 
  11   2  18        2.43        5.72      8.04 o 
  12   2  18        0.14       17.15     14.62 o 
 -21   3  18       24.58       14.74      7.00 o 
 -20   3  18      150.60      161.47     10.83 o 
 -19   3  18       23.75       24.53      5.81 o 
 -18   3  18      417.14      447.00     11.20 o 
 -17   3  18        6.53       18.36      4.32 o 
 -16   3  18        0.61        1.00      3.53 o 
 -15   3  18       61.02       52.25      4.29 o 
 -14   3  18      713.92      676.33     11.38 o 
 -13   3  18        6.72        5.33      2.66 o 
 -12   3  18       60.48       61.67      3.73 o 
 -11   3  18      140.94      153.29      6.19 o 
 -10   3  18       79.21       87.92      3.90 o 
  -9   3  18        9.28        9.71      2.16 o 
  -8   3  18      133.21      145.77      4.60 o 
  -7   3  18      152.00      146.78      4.21 o 
  -6   3  18      186.40      181.93      7.26 o 
  -5   3  18       69.93       75.39      3.07 o 
  -4   3  18      163.27      179.75      4.11 o 
  -3   3  18        0.99        2.31      1.51 o 
  -2   3  18       17.06       15.27      1.96 o 
  -1   3  18       92.64       83.50      3.81 o 
   0   3  18      395.40      351.26      7.03 o 
   1   3  18      166.01      177.06      5.45 o 
   2   3  18       53.61       48.52      3.86 o 
   3   3  18      495.27      461.73      9.45 o 
   4   3  18      745.94      696.08     12.10 o 
   5   3  18        8.31        0.05      3.65 o 
   6   3  18      101.00       97.46      8.72 o 
   7   3  18       17.78       20.29      4.97 o 
   8   3  18       85.06       94.46      8.55 o 
   9   3  18        0.15       -1.17      4.84 o 
  10   3  18        0.14        6.07      5.74 o 
  11   3  18       21.98       11.43      6.79 o 
 -20   4  18        2.69       -0.10      6.32 o 
 -19   4  18        4.76        6.80      5.15 o 
 -18   4  18      214.60      242.17     10.91 o 
 -17   4  18       24.38       22.29      4.80 o 
 -16   4  18      313.28      331.02      9.62 o 
 -15   4  18        4.41        8.73      3.78 o 
 -14   4  18      149.01      150.09      6.60 o 
 -13   4  18        0.00        4.15      3.16 o 
 -12   4  18      137.48      126.58      5.85 o 
 -11   4  18       60.76       48.87      4.12 o 
 -10   4  18      274.90      299.46      7.42 o 
  -9   4  18       43.57       53.28      3.54 o 
  -8   4  18       39.79       54.40      3.33 o 
  -7   4  18       29.33       17.87      2.74 o 
  -6   4  18        1.54       -0.90      2.12 o 
  -5   4  18       63.82       56.89      3.34 o 
  -4   4  18       37.84       34.98      2.86 o 
  -3   4  18       24.75       21.15      3.01 o 
  -2   4  18      241.67      243.66      6.07 o 
  -1   4  18      162.55      158.34      5.60 o 
   0   4  18       19.25       17.85      3.06 o 
   1   4  18       74.83       75.07      4.33 o 
   2   4  18        0.00        0.12      3.04 o 
   3   4  18       24.17       15.60      4.08 o 
   4   4  18        9.95       11.13      4.73 o 
   5   4  18      100.88       93.12      8.24 o 
   6   4  18      181.61      170.54      8.91 o 
   7   4  18       41.34       42.46      6.31 o 
   8   4  18      123.99      130.84      9.35 o 
   9   4  18       46.71       48.91      7.58 o 
  10   4  18       17.86       19.18      6.94 o 
 -19   5  18        0.00       -3.24      5.83 o 
 -18   5  18       96.40      113.11      9.74 o 
 -17   5  18        1.82       -1.22      5.39 o 
 -16   5  18       91.59       86.85      7.70 o 
 -15   5  18       28.84       27.22      5.16 o 
 -14   5  18       12.37       10.89      4.22 o 
 -13   5  18        6.42        6.27      3.94 o 
 -12   5  18      344.93      376.66     10.09 o 
 -11   5  18        3.77        7.50      3.43 o 
 -10   5  18      173.77      162.37      6.48 o 
  -9   5  18       89.89       78.62      5.35 o 
  -8   5  18      345.44      299.82      7.80 o 
  -7   5  18        3.20        9.16      2.95 o 
  -6   5  18       28.00       34.76      4.01 o 
  -5   5  18        6.21        2.79      2.90 o 
  -4   5  18       56.65       43.74      4.18 o 
  -3   5  18       26.76       35.73      4.85 o 
  -2   5  18      676.21      672.71     13.46 o 
  -1   5  18      348.71      338.98      9.43 o 
   0   5  18      489.80      455.59     10.08 o 
   1   5  18        8.66        7.08      3.13 o 
   2   5  18       15.65       18.49      3.95 o 
   3   5  18       14.00        1.20      3.99 o 
   4   5  18       33.90       22.26      5.55 o 
   5   5  18      113.68      126.39      8.36 o 
   6   5  18      287.63      299.84     11.90 o 
   7   5  18       50.83       47.81      7.17 o 
   8   5  18        3.66        6.70      6.10 o 
   9   5  18        5.67        9.12      6.72 o 
 -17   6  18       35.58       47.06      8.08 o 
 -16   6  18        1.50       18.34      6.69 o 
 -15   6  18       65.33       68.58      8.18 o 
 -14   6  18        0.13        7.81      5.28 o 
 -13   6  18       65.97       69.90      7.00 o 
 -12   6  18        0.01        5.07      4.46 o 
 -11   6  18        0.10        4.52      4.62 o 
 -10   6  18        4.64        5.81      4.53 o 
  -9   6  18       31.45       36.62      5.62 o 
  -8   6  18       38.45       35.19      6.34 o 
  -7   6  18       32.01       17.81      5.65 o 
  -6   6  18        0.49       -3.29      3.67 o 
  -5   6  18       30.74       32.23      4.77 o 
  -4   6  18        2.08        5.33      3.36 o 
  -3   6  18       19.87       16.72      4.17 o 
  -2   6  18      238.58      248.99     10.72 o 
  -1   6  18        7.98        9.79      3.92 o 
   0   6  18       40.44       33.06      5.80 o 
   1   6  18        1.05        2.01      4.26 o 
   2   6  18        0.80        0.86      4.71 o 
   3   6  18       14.41       17.33      5.25 o 
   4   6  18       16.20       13.29      5.59 o 
   5   6  18        0.00        1.85      5.34 o 
   6   6  18        1.12        7.68      7.22 o 
   7   6  18       27.87       28.36      6.99 o 
 -15   7  18        6.30        3.59      7.42 o 
 -14   7  18      359.92      355.05     17.47 o 
 -13   7  18       10.73        7.17      6.63 o 
 -12   7  18       13.70       13.91      6.23 o 
 -11   7  18       22.11       17.68      6.57 o 
 -10   7  18        0.10        0.07      5.57 o 
  -9   7  18        0.30        6.22      5.90 o 
  -8   7  18        8.05       13.77      6.25 o 
  -7   7  18       16.65       26.98     13.23 o 
  -6   7  18       18.35       11.36      6.00 o 
  -5   7  18        0.11        3.45      4.36 o 
  -4   7  18        8.15        3.93      4.07 o 
  -3   7  18        0.90        9.80      4.09 o 
  -2   7  18       60.15       58.56      8.60 o 
  -1   7  18        8.09        7.33      5.10 o 
   0   7  18        7.29        9.04      5.25 o 
   1   7  18       10.55       14.89      5.58 o 
   2   7  18       18.28       15.98      6.72 o 
   3   7  18       40.18       35.08      7.57 o 
   4   7  18      139.89      145.17     11.80 o 
 -11   8  18        2.84        3.99      7.87 o 
 -10   8  18       82.85       76.68     11.52 o 
  -9   8  18        0.26       -2.90      7.33 o 
  -8   8  18        2.55        2.33      7.60 o 
  -7   8  18        0.28       -0.64      6.00 o 
  -6   8  18        9.13        0.76      7.43 o 
  -5   8  18        0.06       -5.73      6.04 o 
  -4   8  18        0.27       -2.65      5.27 o 
  -3   8  18       24.67       14.63      5.43 o 
  -2   8  18       14.00       20.41      6.57 o 
  -1   8  18       12.11        8.00      6.42 o 
   0   8  18       99.04       90.70      9.46 o 
   1   8  18        0.72       -5.66      9.45 o 
 -22   1  19      361.04      352.49     16.98 o 
 -21   1  19      119.51      123.89     11.18 o 
 -20   1  19       22.84       24.15      6.31 o 
 -19   1  19       18.55       18.88      5.02 o 
 -18   1  19      339.80      383.51     11.55 o 
 -17   1  19       70.65       77.97      6.30 o 
 -16   1  19        1.34       10.60      3.54 o 
 -15   1  19       94.55       91.04      4.63 o 
 -14   1  19     1519.76     1476.36     16.75 o 
 -13   1  19        1.28        3.12      2.06 o 
 -12   1  19      185.52      161.43      4.69 o 
 -11   1  19       79.64       73.28      2.91 o 
 -10   1  19     1171.80     1258.02     12.56 o 
  -9   1  19      193.51      203.70      4.14 o 
  -8   1  19       21.64       57.37      2.50 o 
  -7   1  19      133.56      161.67      3.60 o 
  -6   1  19     1270.90     1481.75     13.92 o 
  -5   1  19       77.58       93.81      2.99 o 
  -4   1  19      875.00      860.56      8.29 o 
  -3   1  19       22.33       27.03      1.53 o 
  -2   1  19      127.47      134.38      2.76 o 
  -1   1  19     1024.89     1047.02      9.30 o 
   0   1  19      138.94      109.20      2.58 o 
   1   1  19      102.04      129.27      3.60 o 
   2   1  19       43.00       47.24      2.83 o 
   3   1  19       88.62       66.85      3.98 o 
   4   1  19       55.36       45.26      3.40 o 
   5   1  19      603.20      561.12      9.70 o 
   6   1  19       64.13       60.54      4.79 o 
   7   1  19        1.78        6.00      3.33 o 
   8   1  19       88.38       95.87      7.71 o 
   9   1  19       58.87       56.57      7.17 o 
  10   1  19       58.20       58.67     10.20 o 
  11   1  19       62.49       56.95     10.58 o 
 -22   2  19        0.55       -2.56      7.37 o 
 -21   2  19       25.39       27.08      8.44 o 
 -20   2  19       45.65       32.24      6.85 o 
 -19   2  19       13.45       14.08      4.76 o 
 -18   2  19       92.55       94.27      6.72 o 
 -17   2  19       45.29       52.37      4.97 o 
 -16   2  19       61.91       66.09      5.02 o 
 -15   2  19       87.54       85.82      4.56 o 
 -14   2  19      135.97      138.10      4.95 o 
 -13   2  19        0.31        2.29      2.29 o 
 -12   2  19      193.56      202.21      5.14 o 
 -11   2  19       64.38       73.38      3.41 o 
 -10   2  19      619.91      634.65      8.73 o 
  -9   2  19       21.27       24.03      2.16 o 
  -8   2  19        4.61        6.86      1.60 o 
  -7   2  19       92.90       93.76      3.43 o 
  -6   2  19      234.86      222.52      4.52 o 
  -5   2  19      106.53      101.27      3.28 o 
  -4   2  19       42.36       39.21      2.11 o 
  -3   2  19        6.75        8.00      1.43 o 
  -2   2  19       27.93       25.40      1.89 o 
  -1   2  19       21.75       25.17      2.02 o 
   0   2  19        8.02        9.14      1.91 o 
   1   2  19        3.71        2.21      2.09 o 
   2   2  19      134.48      107.31      5.43 o 
   3   2  19       49.25       55.33      3.67 o 
   4   2  19       38.08       34.31      3.35 o 
   5   2  19      159.29      142.44      6.05 o 
   6   2  19       82.21       71.72      4.74 o 
   7   2  19       18.72       21.15      4.75 o 
   8   2  19       90.94      102.12      7.95 o 
   9   2  19      119.30      102.46      8.45 o 
  10   2  19      142.78      142.98     11.14 o 
  11   2  19        0.11        0.66      7.99 o 
 -21   3  19      156.07      144.41     10.71 o 
 -20   3  19        0.86        7.14      5.98 o 
 -19   3  19       21.34       20.39      5.65 o 
 -18   3  19     1018.26     1073.08     18.27 o 
 -17   3  19       18.22       18.17      4.31 o 
 -16   3  19        5.62        8.31      3.72 o 
 -15   3  19       16.29       14.56      3.41 o 
 -14   3  19     1471.16     1409.44     18.36 o 
 -13   3  19        7.01        7.83      2.82 o 
 -12   3  19       65.47       56.32      3.72 o 
 -11   3  19        2.15        1.80      2.30 o 
 -10   3  19      786.36      763.15     10.72 o 
  -9   3  19      123.50      119.79      4.19 o 
  -8   3  19        6.98        7.54      2.07 o 
  -7   3  19      109.24      113.24      3.87 o 
  -6   3  19       24.36       26.89      2.42 o 
  -5   3  19      156.70      147.72      5.72 o 
  -4   3  19      377.85      362.34      5.94 o 
  -3   3  19       90.87       80.94      3.14 o 
  -2   3  19        0.15        1.47      1.81 o 
  -1   3  19      168.29      153.91      4.93 o 
   0   3  19       34.80       44.86      3.31 o 
   1   3  19      123.99      122.98      4.62 o 
   2   3  19      102.97      111.00      4.94 o 
   3   3  19       46.11       48.93      5.83 o 
   4   3  19       28.66       30.52      6.47 o 
   5   3  19       18.72       19.51      4.65 o 
   6   3  19      123.65      107.36      7.17 o 
   7   3  19        6.07       11.11      4.73 o 
   8   3  19      129.23      117.22      8.77 o 
   9   3  19        9.74        6.90      5.50 o 
  10   3  19        3.77       10.12      6.32 o 
 -20   4  19       27.96       21.01      7.14 o 
 -19   4  19       16.83       14.35      5.88 o 
 -18   4  19      403.98      446.05     14.93 o 
 -17   4  19       61.00       60.37      6.22 o 
 -16   4  19      224.44      236.72     14.23 o 
 -15   4  19       10.10        5.20      3.97 o 
 -14   4  19       51.59       41.60      4.88 o 
 -13   4  19        9.35       10.17      3.49 o 
 -12   4  19      248.99      245.44      7.99 o 
 -11   4  19        8.12       10.10      3.18 o 
 -10   4  19      132.47      148.02      6.61 o 
  -9   4  19       15.74       21.22      2.87 o 
  -8   4  19       58.96       60.67      3.61 o 
  -7   4  19      147.98      148.53      5.08 o 
  -6   4  19       66.48       75.49      3.87 o 
  -5   4  19       16.44       11.85      2.52 o 
  -4   4  19       82.95       73.01      4.12 o 
  -3   4  19       62.95       66.45      4.14 o 
  -2   4  19      468.34      474.38      9.12 o 
  -1   4  19      105.76      105.61      5.98 o 
   0   4  19        2.66        6.97      2.54 o 
   1   4  19       11.97        9.53      3.31 o 
   2   4  19        5.10        2.46      3.14 o 
   3   4  19        0.41       -1.13      3.36 o 
   4   4  19       48.54       52.97      5.58 o 
   5   4  19      134.57      120.39      7.64 o 
   6   4  19      119.08      118.72     10.84 o 
   7   4  19       92.48       92.25      7.75 o 
   8   4  19      132.39      136.11      9.78 o 
   9   4  19       94.84      100.87      9.44 o 
 -19   5  19        2.38        8.78      6.10 o 
 -18   5  19       74.66       67.14      8.51 o 
 -17   5  19        0.59        5.13      5.43 o 
 -16   5  19       45.42       45.98      5.90 o 
 -15   5  19       76.55       75.34      7.23 o 
 -14   5  19       48.10       53.79      5.61 o 
 -13   5  19        6.83       10.16      3.94 o 
 -12   5  19      128.19      125.50     11.27 o 
 -11   5  19       26.71       31.20      4.50 o 
 -10   5  19       64.25       50.17      5.28 o 
  -9   5  19      126.85      113.36      7.39 o 
  -8   5  19       42.02       34.74      3.79 o 
  -7   5  19        5.24        3.72      2.78 o 
  -6   5  19        4.62        9.95      3.52 o 
  -5   5  19      230.24      212.28      9.64 o 
  -4   5  19        0.20        1.24      2.99 o 
  -3   5  19      257.59      237.87     11.86 o 
  -2   5  19       20.59       21.47      4.01 o 
  -1   5  19       89.93       92.42      5.91 o 
   0   5  19        4.44        6.01      3.07 o 
   1   5  19       24.28       25.92      3.96 o 
   2   5  19       22.59       19.06      4.12 o 
   3   5  19        0.98        2.10      3.99 o 
   4   5  19       77.12       71.55      6.73 o 
   5   5  19       42.46       35.24      5.99 o 
   6   5  19       13.03       20.58      6.61 o 
   7   5  19       45.49       52.10      9.54 o 
   8   5  19        7.80        8.30      6.32 o 
 -17   6  19       31.25       32.64      7.85 o 
 -16   6  19      266.60      256.63     15.11 o 
 -15   6  19        0.02       -5.37      5.37 o 
 -14   6  19        4.82        2.25      5.52 o 
 -13   6  19       15.92       16.42      5.19 o 
 -12   6  19      130.63      137.23      9.05 o 
 -11   6  19        0.06        4.61      4.56 o 
 -10   6  19        0.29        3.74      4.32 o 
  -9   6  19        2.21        2.64      4.79 o 
  -8   6  19      143.14      161.53     10.49 o 
  -7   6  19       61.94       71.82      6.76 o 
  -6   6  19       10.58        7.44      5.78 o 
  -5   6  19        2.25        6.77      3.57 o 
  -4   6  19       40.35       44.09      5.07 o 
  -3   6  19      170.11      179.04      7.95 o 
  -2   6  19      621.02      621.42     17.74 o 
  -1   6  19      153.08      158.18      9.34 o 
   0   6  19       18.17       14.85      4.30 o 
   1   6  19       94.09       96.48      7.44 o 
   2   6  19      117.71      117.98     10.70 o 
   3   6  19        1.66       -4.45      4.45 o 
   4   6  19       74.75       78.51      9.68 o 
   5   6  19       51.56       49.16      6.91 o 
   6   6  19       68.32       74.40      7.96 o 
 -14   7  19       15.60       30.74      8.35 o 
 -13   7  19        9.37        5.68      6.72 o 
 -12   7  19        3.94        9.26      6.35 o 
 -11   7  19       79.98       76.94      8.93 o 
 -10   7  19        4.93        1.13      6.86 o 
  -9   7  19        0.13        6.16      5.79 o 
  -8   7  19        5.76       -1.95      5.58 o 
  -7   7  19        1.65       -5.38      5.49 o 
  -6   7  19        0.48       -1.95      4.79 o 
  -5   7  19       82.84       78.37      7.13 o 
  -4   7  19        9.32        9.71      4.30 o 
  -3   7  19       83.47       86.72      6.84 o 
  -2   7  19        0.22        2.38      4.36 o 
  -1   7  19        3.24       -2.72      4.27 o 
   0   7  19       47.99       35.08      6.63 o 
   1   7  19       11.53        9.31      5.65 o 
   2   7  19       14.02        9.72      7.62 o 
   3   7  19       13.89        6.08      6.32 o 
   4   7  19       31.07       31.55      8.03 o 
 -10   8  19      164.49      168.83     14.73 o 
  -9   8  19       40.15       38.99      9.71 o 
  -8   8  19        4.98        0.55      7.72 o 
  -7   8  19        0.35        2.49      6.57 o 
  -6   8  19       19.81       18.54      7.54 o 
  -5   8  19       42.99       40.79      8.54 o 
  -4   8  19       74.81       78.57      8.56 o 
  -3   8  19        3.42        3.57      5.15 o 
  -2   8  19       24.31       17.41      6.46 o 
  -1   8  19       21.37       22.24      6.79 o 
   0   8  19        0.47        5.90      6.94 o 
 -22   0  20       12.17       11.79     11.13 o 
 -21   0  20       86.56       91.37     14.44 o 
 -20   0  20       39.77       49.87      9.36 o 
 -19   0  20       73.38       79.24      9.90 o 
 -18   0  20     1377.38     1455.18     48.61 o 
 -17   0  20       12.90        9.48      5.99 o 
 -16   0  20       12.07       11.24      5.88 o 
 -15   0  20       16.53       12.44      4.93 o 
 -14   0  20      142.49      140.58      7.09 o 
 -13   0  20      129.72      150.69      6.04 o 
 -12   0  20      379.43      532.43      9.47 o 
 -11   0  20       73.73       51.92      3.64 o 
 -10   0  20      410.30      417.03      8.41 o 
  -9   0  20      296.93      357.66      8.08 o 
  -8   0  20     5421.18     6116.01     68.46 o 
  -7   0  20      504.62      523.44     12.07 o 
  -6   0  20       13.66       15.69      2.35 o 
  -5   0  20        0.63        1.25      1.94 o 
  -4   0  20      503.83      549.61      8.82 o 
  -3   0  20      465.06      478.16      8.12 o 
  -2   0  20     4672.85     5021.59     56.60 o 
  -1   0  20      132.75      130.43      4.24 o 
   0   0  20      170.87      146.78      4.43 o 
   1   0  20      219.99      207.60      5.25 o 
   2   0  20       67.85       91.13      4.31 o 
   3   0  20      214.83      195.79      6.14 o 
   4   0  20       10.23       10.87      4.65 o 
   5   0  20      241.13      230.33     12.67 o 
   6   0  20       14.37       23.79      6.06 o 
   7   0  20      269.02      292.48     18.90 o 
   8   0  20      459.43      521.05     36.13 o 
   9   0  20        1.98      -10.40     10.40 o 
  10   0  20       57.13       40.21     19.40 o 
  11   0  20      194.00      149.30     28.68 o 
 -22   1  20        2.60        8.22      7.44 o 
 -21   1  20        0.49       11.66      7.05 o 
 -20   1  20        5.48        7.16      5.64 o 
 -19   1  20        0.02        1.87      4.54 o 
 -18   1  20        0.95        5.31      4.45 o 
 -17   1  20       24.36       31.07      4.92 o 
 -16   1  20       11.90       14.18      3.73 o 
 -15   1  20       51.96       49.15      3.98 o 
 -14   1  20      138.01      131.22      5.72 o 
 -13   1  20        3.18       -0.97      1.94 o 
 -12   1  20        7.39        5.95      2.15 o 
 -11   1  20        8.52        6.49      1.92 o 
 -10   1  20        2.96        6.97      1.75 o 
  -9   1  20       11.55        5.32      1.70 o 
  -8   1  20       30.11       30.27      2.13 o 
  -7   1  20       48.09       47.11      2.37 o 
  -6   1  20       83.85       83.52      2.73 o 
  -5   1  20       83.04       73.49      2.75 o 
  -4   1  20      200.55      193.30      3.52 o 
  -3   1  20      163.51      160.48      3.31 o 
  -2   1  20       22.06       23.35      1.71 o 
  -1   1  20       15.25       22.79      1.75 o 
   0   1  20        3.49        5.98      1.58 o 
   1   1  20       27.52       26.48      2.23 o 
   2   1  20        2.51        3.76      2.10 o 
   3   1  20       26.97       18.23      2.71 o 
   4   1  20       62.11       60.68      4.08 o 
   5   1  20        0.77        6.38      2.83 o 
   6   1  20        6.31       10.83      3.41 o 
   7   1  20        4.04        4.84      3.62 o 
   8   1  20       59.16       82.70      7.64 o 
   9   1  20        9.18        8.43      5.18 o 
  10   1  20        0.42        8.02      7.43 o 
  11   1  20       34.25       36.38      9.93 o 
 -22   2  20      129.27      133.66     13.92 o 
 -21   2  20       92.77       95.16     11.93 o 
 -20   2  20      259.77      222.17     11.36 o 
 -19   2  20       19.79       18.03      4.84 o 
 -18   2  20     1502.91     1577.19     26.64 o 
 -17   2  20       93.79       81.52      5.79 o 
 -16   2  20      190.29      189.36      7.24 o 
 -15   2  20       85.24       81.05      6.13 o 
 -14   2  20      388.93      399.03      7.70 o 
 -13   2  20        7.76        2.92      2.49 o 
 -12   2  20        2.70        6.57      2.18 o 
 -11   2  20        0.90        2.82      1.99 o 
 -10   2  20       52.35       67.37      3.17 o 
  -9   2  20       56.09       53.40      2.85 o 
  -8   2  20      231.85      266.49      5.61 o 
  -7   2  20       55.15       60.28      2.85 o 
  -6   2  20       32.42       30.23      2.47 o 
  -5   2  20       47.11       43.61      2.91 o 
  -4   2  20      947.58      954.17     10.96 o 
  -3   2  20       54.16       47.41      2.41 o 
  -2   2  20      554.91      602.68      7.40 o 
  -1   2  20       52.15       44.61      2.68 o 
   0   2  20     1054.00     1007.13     12.54 o 
   1   2  20      211.26      215.09      5.65 o 
   2   2  20        1.25        5.03      2.30 o 
   3   2  20       22.12       23.03      3.00 o 
   4   2  20      497.09      499.02      9.33 o 
   5   2  20      694.20      672.54     11.96 o 
   6   2  20        1.10        3.11      3.80 o 
   7   2  20       95.27       92.25      7.56 o 
   8   2  20      396.17      407.99     13.97 o 
   9   2  20      149.39      158.47     11.93 o 
  10   2  20        4.62       16.04      6.89 o 
 -21   3  20        0.05        4.16      6.45 o 
 -20   3  20       28.31       28.05      7.50 o 
 -19   3  20        3.53       13.55      5.29 o 
 -18   3  20      294.94      300.74      9.66 o 
 -17   3  20       38.19       37.89      4.72 o 
 -16   3  20        1.56        6.77      3.80 o 
 -15   3  20      106.78       97.83      5.73 o 
 -14   3  20      732.14      695.49     11.64 o 
 -13   3  20       13.15       11.03      2.99 o 
 -12   3  20       71.93       77.02      4.42 o 
 -11   3  20        7.33        8.13      2.37 o 
 -10   3  20      337.32      325.33      6.65 o 
  -9   3  20       70.16       69.03      3.57 o 
  -8   3  20       19.64       23.63      2.51 o 
  -7   3  20       51.47       47.05      3.03 o 
  -6   3  20        1.99       -1.73      1.96 o 
  -5   3  20      524.78      496.70      8.23 o 
  -4   3  20      650.14      647.47      8.67 o 
  -3   3  20      119.19      113.65      4.00 o 
  -2   3  20       91.38       90.02      4.06 o 
  -1   3  20        0.34        1.22      2.33 o 
   0   3  20      158.77      159.08      5.33 o 
   1   3  20       85.74       89.06      4.45 o 
   2   3  20       10.54        7.16      2.83 o 
   3   3  20      221.64      198.04      7.31 o 
   4   3  20       41.05       49.62      4.75 o 
   5   3  20       42.12       56.82      5.76 o 
   6   3  20       80.37       70.99      6.44 o 
   7   3  20      279.25      273.51     10.68 o 
   8   3  20      119.79      139.66     11.58 o 
   9   3  20        4.75        8.32      5.88 o 
  10   3  20        4.82        5.76      6.28 o 
 -20   4  20       37.23       23.84      7.87 o 
 -19   4  20       12.90        1.80      5.80 o 
 -18   4  20      231.47      261.45     17.20 o 
 -17   4  20      236.32      221.12      9.37 o 
 -16   4  20        2.18        9.61      4.23 o 
 -15   4  20       15.81       12.79      4.19 o 
 -14   4  20        8.92        3.88      3.43 o 
 -13   4  20        2.59        1.46      3.43 o 
 -12   4  20       32.51       28.18      4.65 o 
 -11   4  20       23.00       25.23      3.77 o 
 -10   4  20        1.76        3.11      2.65 o 
  -9   4  20        7.46        9.39      2.58 o 
  -8   4  20      137.33      124.40      5.16 o 
  -7   4  20      159.90      157.83      6.10 o 
  -6   4  20       38.77       42.16      3.88 o 
  -5   4  20      218.60      204.14      6.45 o 
  -4   4  20      160.64      169.05      6.28 o 
  -3   4  20       36.86       29.80      3.67 o 
  -2   4  20      188.08      177.40      5.91 o 
  -1   4  20      130.59      131.04      6.29 o 
   0   4  20      282.76      281.05      7.74 o 
   1   4  20       91.08       87.15      5.21 o 
   2   4  20       55.34       54.35      4.89 o 
   3   4  20        0.27        0.82      3.22 o 
   4   4  20      241.67      232.38      9.60 o 
   5   4  20       53.48       34.66      7.36 o 
   6   4  20        4.86        1.74      4.68 o 
   7   4  20        2.75       11.63      5.63 o 
   8   4  20       45.77       41.98      6.93 o 
   9   4  20       12.47       17.86      7.35 o 
 -19   5  20        1.48        2.80      6.59 o 
 -18   5  20       36.81       37.34      7.41 o 
 -17   5  20        0.17        5.27      5.72 o 
 -16   5  20      632.42      656.19     23.79 o 
 -15   5  20      133.80      141.56     10.93 o 
 -14   5  20      527.19      532.96     12.91 o 
 -13   5  20       21.37       23.85      4.86 o 
 -12   5  20      346.17      330.83     10.32 o 
 -11   5  20        6.42        7.71      4.33 o 
 -10   5  20        7.01        4.57      3.77 o 
  -9   5  20        2.20        0.54      3.49 o 
  -8   5  20       24.22       21.12      3.73 o 
  -7   5  20       43.81       43.64      4.89 o 
  -6   5  20       75.38       64.21      5.99 o 
  -5   5  20        0.09        5.22      3.26 o 
  -4   5  20       15.05       15.89      3.60 o 
  -3   5  20       86.18       73.25      5.42 o 
  -2   5  20       24.04       20.61      3.95 o 
  -1   5  20        9.08        4.78      3.44 o 
   0   5  20       23.36       29.41      4.54 o 
   1   5  20        5.77        5.39      3.29 o 
   2   5  20       35.45       25.90      4.93 o 
   3   5  20        8.25        6.68      4.65 o 
   4   5  20        0.75        5.16      4.83 o 
   5   5  20        4.26       10.99      4.88 o 
   6   5  20        0.00        8.61      5.75 o 
   7   5  20        1.07       12.14      6.41 o 
   8   5  20        1.21        4.59      6.77 o 
 -17   6  20      187.33      188.24     12.33 o 
 -16   6  20        3.55       12.58      6.32 o 
 -15   6  20        0.35       -0.45      6.44 o 
 -14   6  20        7.47        6.43      5.20 o 
 -13   6  20       22.30       26.83      5.70 o 
 -12   6  20        5.55        2.73      4.59 o 
 -11   6  20       31.12       24.27      5.49 o 
 -10   6  20       11.82       13.00      5.21 o 
  -9   6  20       17.47       15.05      5.79 o 
  -8   6  20       31.05       25.43      6.08 o 
  -7   6  20       11.49        7.75      4.51 o 
  -6   6  20       44.77       31.54      5.52 o 
  -5   6  20      111.03      107.55      6.64 o 
  -4   6  20       87.10       85.82     10.29 o 
  -3   6  20      109.66      122.69      7.07 o 
  -2   6  20        0.04       10.09      3.92 o 
  -1   6  20      180.44      174.10     12.97 o 
   0   6  20        3.10       -3.47      3.74 o 
   1   6  20       18.01       14.42      5.11 o 
   2   6  20       31.68       24.84      6.48 o 
   3   6  20       14.72        8.97      7.10 o 
   4   6  20       25.25       19.11      6.08 o 
   5   6  20       40.09       41.27      6.57 o 
   6   6  20       29.92       25.61      6.45 o 
 -14   7  20      224.98      218.49     14.29 o 
 -13   7  20        0.00        7.80      6.81 o 
 -12   7  20        3.15        2.53      7.09 o 
 -11   7  20       26.66       29.07      7.12 o 
 -10   7  20      253.44      251.30     17.84 o 
  -9   7  20       42.63       37.29      8.52 o 
  -8   7  20       23.85       26.21      6.88 o 
  -7   7  20       10.76        5.27      5.82 o 
  -6   7  20      229.02      240.94     16.28 o 
  -5   7  20       37.95       43.51      6.04 o 
  -4   7  20       11.09       16.44      4.74 o 
  -3   7  20       10.95       15.09      5.03 o 
  -2   7  20       11.46       15.00      5.67 o 
  -1   7  20        1.26        0.11      4.61 o 
   0   7  20       24.27       37.62      6.84 o 
   1   7  20       55.55       51.88      7.56 o 
   2   7  20       15.74       15.79      6.75 o 
   3   7  20        0.71        8.01      6.48 o 
 -10   8  20        0.13        1.93      8.08 o 
  -9   8  20       21.33       23.35      8.96 o 
  -8   8  20       17.53       21.79      8.89 o 
  -7   8  20        0.06        8.48      6.93 o 
  -6   8  20        0.16       -2.06      6.59 o 
  -5   8  20       34.87       24.26      7.65 o 
  -4   8  20        1.71        0.80      5.15 o 
  -3   8  20       50.33       45.09      6.86 o 
  -2   8  20        4.28        7.09      6.10 o 
  -1   8  20      149.91      117.68     21.93 o 
 -22   1  21       12.82       15.31      7.63 o 
 -21   1  21       17.60       13.69      7.04 o 
 -20   1  21        4.15        3.77      5.43 o 
 -19   1  21       29.31       17.41      5.28 o 
 -18   1  21      295.48      335.15     10.90 o 
 -17   1  21        1.46        2.43      5.38 o 
 -16   1  21     2262.97     2267.52     28.49 o 
 -15   1  21      495.73      504.96      9.83 o 
 -14   1  21      162.78      182.34      5.59 o 
 -13   1  21      143.08      128.96      4.28 o 
 -12   1  21     1235.02     1265.27     14.50 o 
 -11   1  21        0.17        1.89      1.89 o 
 -10   1  21       27.09       15.09      2.10 o 
  -9   1  21        0.24       -0.20      1.63 o 
  -8   1  21      313.52      298.95      5.13 o 
  -7   1  21        3.66        5.78      1.63 o 
  -6   1  21     1454.12     1336.72     12.53 o 
  -5   1  21      588.44      542.09      6.92 o 
  -4   1  21     1303.71     1361.88     12.77 o 
  -3   1  21     1139.13     1129.00     10.73 o 
  -2   1  21      127.93      105.21      3.07 o 
  -1   1  21      138.99      164.25      4.28 o 
   0   1  21      138.57      158.72      4.35 o 
   1   1  21        2.03        2.80      2.02 o 
   2   1  21      385.39      350.03      7.04 o 
   3   1  21        0.27        2.78      2.25 o 
   4   1  21       29.77       51.83      3.98 o 
   5   1  21      405.16      419.08     13.69 o 
   6   1  21      207.24      219.42      8.77 o 
   7   1  21       45.39       53.94      6.61 o 
   8   1  21      223.27      238.20     12.55 o 
   9   1  21      148.88      167.37     11.27 o 
  10   1  21        0.03       -2.96      9.70 o 
 -22   2  21       31.85       28.52      9.82 o 
 -21   2  21        6.48        2.81      6.55 o 
 -20   2  21       79.29       76.86      8.28 o 
 -19   2  21       83.07       79.67      7.03 o 
 -18   2  21      400.07      409.14     11.23 o 
 -17   2  21       53.38       52.03      5.85 o 
 -16   2  21       77.84       75.98      5.30 o 
 -15   2  21       19.49       19.21      3.71 o 
 -14   2  21       25.56       19.55      3.12 o 
 -13   2  21      103.25       86.92      6.22 o 
 -12   2  21      324.88      269.47      5.90 o 
 -11   2  21      166.48      153.63      4.58 o 
 -10   2  21      234.89      197.12      4.82 o 
  -9   2  21        0.33        1.69      1.94 o 
  -8   2  21       18.59       24.62      2.54 o 
  -7   2  21       18.09       12.19      2.14 o 
  -6   2  21       87.12       76.35      3.33 o 
  -5   2  21      566.98      534.07      8.10 o 
  -4   2  21      400.31      392.45      6.69 o 
  -3   2  21      245.48      242.01      4.86 o 
  -2   2  21      160.94      179.18      4.14 o 
  -1   2  21      539.17      522.77      7.90 o 
   0   2  21      508.52      506.39      8.68 o 
   1   2  21      183.26      169.99      5.07 o 
   2   2  21      146.94      154.33      5.88 o 
   3   2  21       26.31       31.36      3.23 o 
   4   2  21       94.01       98.63      4.85 o 
   5   2  21        0.00        9.29      3.12 o 
   6   2  21        3.59        9.03      4.17 o 
   7   2  21       15.61        9.13      5.06 o 
   8   2  21       40.96       39.62      7.26 o 
   9   2  21      149.18      125.93     10.47 o 
  10   2  21       72.10       53.18     11.50 o 
 -21   3  21        0.73       13.08      7.38 o 
 -20   3  21       25.18       23.17      6.72 o 
 -19   3  21        1.23        6.85      5.14 o 
 -18   3  21      137.29      148.03      7.39 o 
 -17   3  21      144.83      140.00      7.02 o 
 -16   3  21      226.97      242.26      9.97 o 
 -15   3  21      174.19      164.33      6.91 o 
 -14   3  21      104.54      103.23      5.52 o 
 -13   3  21        0.70       -0.35      2.97 o 
 -12   3  21      272.97      257.22      7.25 o 
 -11   3  21        7.85       12.37      2.58 o 
 -10   3  21      388.76      386.08      7.62 o 
  -9   3  21       73.91       79.92      3.74 o 
  -8   3  21      366.16      323.26      6.40 o 
  -7   3  21       52.50       44.64      3.55 o 
  -6   3  21      659.60      677.35     10.77 o 
  -5   3  21      920.19      901.93     12.18 o 
  -4   3  21      137.60      122.60      3.90 o 
  -3   3  21      300.69      260.34      5.73 o 
  -2   3  21       51.12       52.84      3.50 o 
  -1   3  21        5.33        5.43      2.44 o 
   0   3  21       40.15       44.91      3.55 o 
   1   3  21       67.08       74.29      4.31 o 
   2   3  21       14.57       10.24      3.27 o 
   3   3  21       54.68       52.92      4.50 o 
   4   3  21        1.05        1.10      3.35 o 
   5   3  21       17.25       13.14      4.53 o 
   6   3  21       15.29       14.82      4.92 o 
   7   3  21      140.78      148.02      8.94 o 
   8   3  21       46.30       48.19      8.66 o 
   9   3  21        1.67        8.53      5.95 o 
 -20   4  21       87.84       81.02     10.07 o 
 -19   4  21       60.23       54.99      7.97 o 
 -18   4  21      364.23      376.52     13.98 o 
 -17   4  21       54.93       48.89      6.00 o 
 -16   4  21       52.83       50.65      5.85 o 
 -15   4  21        0.02       -0.51      3.84 o 
 -14   4  21       42.75       26.42      4.50 o 
 -13   4  21       55.73       38.81      5.02 o 
 -12   4  21      338.62      265.53      9.59 o 
 -11   4  21       67.08       63.20      4.52 o 
 -10   4  21      160.54      160.46      6.51 o 
  -9   4  21       31.88       23.32      3.39 o 
  -8   4  21      279.93      249.69      7.16 o 
  -7   4  21        5.35        6.98      2.64 o 
  -6   4  21       95.83       92.41      4.80 o 
  -5   4  21      731.81      706.29     13.42 o 
  -4   4  21      421.08      411.15      9.31 o 
  -3   4  21       41.18       41.55      3.97 o 
  -2   4  21      123.00      128.94      5.62 o 
  -1   4  21      381.36      372.16      8.81 o 
   0   4  21      329.97      323.25     10.97 o 
   1   4  21      143.81      142.91      6.64 o 
   2   4  21       37.81       33.71      4.29 o 
   3   4  21        7.02        7.37      3.55 o 
   4   4  21       17.99       15.20      4.38 o 
   5   4  21       12.83       26.09      5.32 o 
   6   4  21       19.90       23.59      5.62 o 
   7   4  21       42.45       51.73      7.27 o 
   8   4  21       68.27       61.17      8.00 o 
 -19   5  21       14.11        7.86      6.69 o 
 -18   5  21       15.89       19.25      6.89 o 
 -17   5  21       69.61       76.97     13.46 o 
 -16   5  21      188.45      168.40     10.73 o 
 -15   5  21      204.43      199.57     13.99 o 
 -14   5  21        3.34        5.77      4.22 o 
 -13   5  21       41.66       41.01      5.48 o 
 -12   5  21       53.44       42.83      5.92 o 
 -11   5  21       42.93       36.70      5.65 o 
 -10   5  21       13.12       11.72      4.03 o 
  -9   5  21        3.30        2.46      3.69 o 
  -8   5  21        5.50        6.35      3.65 o 
  -7   5  21       50.00       46.72      5.80 o 
  -6   5  21      229.95      254.29      9.99 o 
  -5   5  21      157.20      144.74      9.46 o 
  -4   5  21      352.71      341.08      9.77 o 
  -3   5  21      218.77      194.67      7.93 o 
  -2   5  21        0.16        3.91      3.40 o 
  -1   5  21        4.42        4.09      3.51 o 
   0   5  21       21.73       17.07      3.98 o 
   1   5  21       13.40       18.65      4.02 o 
   2   5  21       33.70       28.82      5.12 o 
   3   5  21       38.61       34.95      6.45 o 
   4   5  21       68.09       64.58      6.67 o 
   5   5  21        1.00        5.24      4.96 o 
   6   5  21        1.38        2.19      5.04 o 
   7   5  21        5.70       11.23      6.33 o 
 -17   6  21        0.04        2.13      6.37 o 
 -16   6  21       15.55       26.47      7.67 o 
 -15   6  21        5.09        5.59      6.27 o 
 -14   6  21       35.44       42.99      6.37 o 
 -13   6  21       16.08       26.22      5.92 o 
 -12   6  21      177.99      163.75     11.57 o 
 -11   6  21        9.53        7.92      4.82 o 
 -10   6  21       26.40       16.18      7.55 o 
  -9   6  21       49.47       43.71      7.10 o 
  -8   6  21      322.30      319.26     13.73 o 
  -7   6  21      135.61      149.35      8.90 o 
  -6   6  21      799.01      814.52     19.10 o 
  -5   6  21      378.36      362.43     10.66 o 
  -4   6  21      196.32      194.74     11.39 o 
  -3   6  21        0.79        7.43      3.93 o 
  -2   6  21       21.44       24.65      4.62 o 
  -1   6  21       16.09       12.38      4.41 o 
   0   6  21      142.15      139.45      7.91 o 
   1   6  21       40.61       34.64      6.50 o 
   2   6  21        8.46        7.58      5.84 o 
   3   6  21        2.00        8.87      6.29 o 
   4   6  21        2.76        1.07      5.50 o 
   5   6  21        1.74        5.37      5.23 o 
 -14   7  21       27.55       25.17      8.18 o 
 -13   7  21       87.48       76.01     10.04 o 
 -12   7  21        0.87        1.48      6.96 o 
 -11   7  21        0.03       17.09      8.23 o 
 -10   7  21        2.28        9.66      6.45 o 
  -9   7  21        7.34       13.03      6.22 o 
  -8   7  21        6.46       -5.52      5.52 o 
  -7   7  21       21.20       24.10      6.71 o 
  -6   7  21       65.88       61.17      8.37 o 
  -5   7  21       89.46       77.97      7.89 o 
  -4   7  21      126.60      122.12      8.23 o 
  -3   7  21        9.75       10.57      6.01 o 
  -2   7  21       17.30       10.69      6.48 o 
  -1   7  21        2.44        5.95      5.43 o 
   0   7  21       65.65       59.33      7.73 o 
   1   7  21       86.33      101.21     10.13 o 
   2   7  21        0.67        3.64      6.06 o 
  -9   8  21        0.04       -2.88      7.68 o 
  -8   8  21        2.29        1.83      6.70 o 
  -7   8  21       14.97       18.54      7.89 o 
  -6   8  21      256.72      248.81     15.18 o 
  -5   8  21       26.88       27.50      8.93 o 
  -4   8  21       27.12       21.87      5.99 o 
  -3   8  21        8.66        9.97      5.70 o 
 -22   0  22      683.69      651.21     47.80 o 
 -21   0  22        0.00        5.03      8.78 o 
 -20   0  22      519.52      628.03     22.44 o 
 -19   0  22       21.04       25.94      9.53 o 
 -18   0  22        5.70       -1.14      6.13 o 
 -17   0  22       17.00       21.19      6.82 o 
 -16   0  22       53.78       38.76      7.19 o 
 -15   0  22       44.10       38.45      5.81 o 
 -14   0  22      254.48      176.57      7.99 o 
 -13   0  22      276.99      208.28      7.93 o 
 -12   0  22     2136.86     1640.54     22.17 o 
 -11   0  22        0.59        2.96      2.54 o 
 -10   0  22      192.44      183.82      6.25 o 
  -9   0  22       39.30       54.80      3.86 o 
  -8   0  22      282.55      369.33      8.21 o 
  -7   0  22      459.39      471.04      9.35 o 
  -6   0  22     7730.36     7786.14     85.75 o 
  -5   0  22     5551.95     5380.53     56.71 o 
  -4   0  22      867.18      819.63     11.98 o 
  -3   0  22        1.09        0.86      2.13 o 
  -2   0  22     1852.58     1977.00     25.52 o 
  -1   0  22     1227.13     1192.79     15.07 o 
   0   0  22      613.09      600.99     10.32 o 
   1   0  22        0.19        2.80      2.45 o 
   2   0  22       14.45        1.47      2.94 o 
   3   0  22       39.41       67.05      8.85 o 
   4   0  22       25.63       40.26      8.04 o 
   5   0  22      189.17      200.03     14.37 o 
   6   0  22      167.98      178.02     14.17 o 
   7   0  22      115.23      124.74     13.04 o 
   8   0  22       45.27       80.41     19.68 o 
   9   0  22      358.57      263.18     31.77 o 
  10   0  22       94.96       85.19     24.18 o 
 -22   1  22        3.30        2.20      7.09 o 
 -21   1  22        3.41       -0.77      6.47 o 
 -20   1  22        0.02        3.63      5.64 o 
 -19   1  22        1.20       16.56      5.23 o 
 -18   1  22       14.53       14.48      4.82 o 
 -17   1  22       21.97       30.96      4.96 o 
 -16   1  22       98.35       89.29      6.23 o 
 -15   1  22       51.21       44.02      4.22 o 
 -14   1  22       46.44       40.42      3.24 o 
 -13   1  22       34.30       31.05      2.95 o 
 -12   1  22       98.84       98.47      3.92 o 
 -11   1  22        3.22        2.34      2.01 o 
 -10   1  22       12.37        6.74      1.98 o 
  -9   1  22        6.97        6.56      1.83 o 
  -8   1  22        2.26        1.29      1.68 o 
  -7   1  22      109.88      101.00      3.27 o 
  -6   1  22      192.62      178.95      3.98 o 
  -5   1  22       66.58       61.77      2.64 o 
  -4   1  22      220.64      203.56      4.10 o 
  -3   1  22        4.52        8.96      2.01 o 
  -2   1  22       14.69       19.69      2.22 o 
  -1   1  22       59.79       70.85      3.09 o 
   0   1  22        0.52        1.87      1.75 o 
   1   1  22       52.70       36.83      3.21 o 
   2   1  22       10.58       14.50      2.53 o 
   3   1  22       64.51       65.78      3.80 o 
   4   1  22        5.11        6.81      3.15 o 
   5   1  22        7.30        6.11      3.41 o 
   6   1  22        0.63       10.94      3.91 o 
   7   1  22       55.11       55.65      6.86 o 
   8   1  22       41.19       30.53      6.45 o 
   9   1  22        5.42        9.85      9.54 o 
  10   1  22       35.55       50.04     13.56 o 
 -22   2  22       48.93       41.19      8.88 o 
 -21   2  22        1.18        3.14      6.67 o 
 -20   2  22      443.78      523.33     18.51 o 
 -19   2  22       93.89       81.28      7.22 o 
 -18   2  22      473.83      545.74     12.96 o 
 -17   2  22        0.61        3.46      3.64 o 
 -16   2  22      182.72      203.61      7.44 o 
 -15   2  22       74.59       57.20      4.80 o 
 -14   2  22      471.81      401.90      8.15 o 
 -13   2  22      288.68      268.10      7.53 o 
 -12   2  22     4093.59     3680.95     34.22 o 
 -11   2  22      436.88      353.87      7.12 o 
 -10   2  22      103.37      113.82      5.23 o 
  -9   2  22       66.62       67.64      4.05 o 
  -8   2  22       95.83      109.14      4.10 o 
  -7   2  22        8.02        6.53      2.26 o 
  -6   2  22     2264.02     2250.97     25.34 o 
  -5   2  22     1964.94     1909.85     22.11 o 
  -4   2  22        1.41        1.84      1.91 o 
  -3   2  22      207.85      208.30      6.94 o 
  -2   2  22     1010.98      947.00     12.00 o 
  -1   2  22     1195.76     1137.81     13.86 o 
   0   2  22     1016.07      957.73     13.10 o 
   1   2  22      547.46      515.20      8.71 o 
   2   2  22      447.33      378.74      7.58 o 
   3   2  22       38.74       28.42      3.27 o 
   4   2  22        1.69        8.58      3.05 o 
   5   2  22        0.39        5.55      3.62 o 
   6   2  22        0.00       -3.06      4.36 o 
   7   2  22        6.28       19.20      6.30 o 
   8   2  22      143.91      155.07     11.53 o 
   9   2  22      440.77      489.63     18.00 o 
 -21   3  22        5.49        9.57      7.55 o 
 -20   3  22      118.76      117.99      9.85 o 
 -19   3  22       10.25        8.36      4.83 o 
 -18   3  22        9.90       10.21      4.68 o 
 -17   3  22       66.85       70.86      6.59 o 
 -16   3  22       55.80       55.28      5.53 o 
 -15   3  22      159.74      135.07      6.99 o 
 -14   3  22      843.92      781.59     15.21 o 
 -13   3  22      365.63      337.13      8.80 o 
 -12   3  22      657.28      645.49     11.53 o 
 -11   3  22        7.43        6.95      2.51 o 
 -10   3  22      295.66      289.66      6.39 o 
  -9   3  22       39.83       39.71      3.12 o 
  -8   3  22      259.10      229.61      5.50 o 
  -7   3  22      305.69      270.04      6.69 o 
  -6   3  22      908.25      886.90     12.99 o 
  -5   3  22       55.25       50.58      3.52 o 
  -4   3  22      207.11      181.11      5.40 o 
  -3   3  22       91.81       96.88      4.35 o 
  -2   3  22       62.70       66.23      3.91 o 
  -1   3  22        7.65        4.27      2.52 o 
   0   3  22        9.94       12.49      2.89 o 
   1   3  22      198.10      173.93      7.67 o 
   2   3  22       10.03       13.09      3.32 o 
   3   3  22        4.74       -2.95      2.95 o 
   4   3  22        0.17       -2.56      3.04 o 
   5   3  22        4.39        5.67      4.36 o 
   6   3  22        8.74        7.45      4.76 o 
   7   3  22      183.39      180.90     12.72 o 
   8   3  22      118.62      119.96      9.47 o 
   9   3  22        4.26        8.71      7.19 o 
 -20   4  22      180.80      169.47     11.44 o 
 -19   4  22       99.48       89.01      9.47 o 
 -18   4  22       87.79       99.59      8.03 o 
 -17   4  22        0.27        3.22      4.44 o 
 -16   4  22       10.87       12.81      4.52 o 
 -15   4  22       19.38       20.86      4.54 o 
 -14   4  22      196.44      170.71     13.50 o 
 -13   4  22        0.10        2.75      3.73 o 
 -12   4  22      451.24      392.54     11.57 o 
 -11   4  22      294.40      256.34      8.02 o 
 -10   4  22        3.78        5.10      3.04 o 
  -9   4  22        2.05        3.47      2.80 o 
  -8   4  22      138.98      133.82      5.71 o 
  -7   4  22       21.97       16.63      3.22 o 
  -6   4  22     1785.09     1753.21     24.89 o 
  -5   4  22     1021.93      960.71     16.49 o 
  -4   4  22        0.05        5.35      2.91 o 
  -3   4  22      100.52       92.87      5.61 o 
  -2   4  22      354.06      336.09      9.23 o 
  -1   4  22       80.69       75.30      7.78 o 
   0   4  22      126.19      138.30      6.21 o 
   1   4  22       37.49       42.56      4.53 o 
   2   4  22      108.94       89.32      6.24 o 
   3   4  22       28.93       24.93      6.59 o 
   4   4  22       11.76       11.55      4.22 o 
   5   4  22        5.19        1.54      4.23 o 
   6   4  22        0.30        0.09      4.92 o 
   7   4  22       58.83       60.20      7.86 o 
   8   4  22       98.48       89.39      9.27 o 
 -19   5  22       42.61       39.82      8.13 o 
 -18   5  22       89.06      112.97      9.81 o 
 -17   5  22        3.03       16.70      5.28 o 
 -16   5  22      202.10      192.87      9.98 o 
 -15   5  22        0.20        5.08      4.39 o 
 -14   5  22       24.07       16.51      4.58 o 
 -13   5  22      106.30       93.39      7.77 o 
 -12   5  22      231.21      202.29      9.95 o 
 -11   5  22        0.15        1.21      4.06 o 
 -10   5  22        3.27        4.77      3.88 o 
  -9   5  22        3.22        4.23      3.88 o 
  -8   5  22       89.40       91.14      8.69 o 
  -7   5  22      930.79      905.24     19.51 o 
  -6   5  22     1349.97     1276.32     24.46 o 
  -5   5  22        7.09       12.03      3.74 o 
  -4   5  22      221.44      211.64      8.20 o 
  -3   5  22      220.42      225.61      8.44 o 
  -2   5  22      256.74      262.49      9.10 o 
  -1   5  22       12.72       14.25      4.03 o 
   0   5  22       17.36       16.41      4.21 o 
   1   5  22      180.81      164.69      7.68 o 
   2   5  22      205.53      206.19      9.42 o 
   3   5  22       23.80       29.31      5.67 o 
   4   5  22       35.93       38.97      6.13 o 
   5   5  22      135.17      112.73      8.36 o 
   6   5  22       21.73       14.98      5.76 o 
 -17   6  22        0.27       -1.32      7.43 o 
 -16   6  22       12.49       10.33      7.48 o 
 -15   6  22        3.76        4.99      6.56 o 
 -14   6  22       66.93       65.33      7.14 o 
 -13   6  22       21.71       27.27      6.07 o 
 -12   6  22       28.14       37.07      7.93 o 
 -11   6  22      108.35       94.37      9.16 o 
 -10   6  22       13.48       10.86      5.69 o 
  -9   6  22        0.22        1.41      5.08 o 
  -8   6  22        1.81        2.17      4.93 o 
  -7   6  22        8.13        9.76      4.88 o 
  -6   6  22      571.05      581.95     15.50 o 
  -5   6  22       40.69       44.31      5.35 o 
  -4   6  22       37.31       40.19      5.61 o 
  -3   6  22       62.23       63.06      6.01 o 
  -2   6  22      137.06      139.40      7.76 o 
  -1   6  22        1.05        4.68      4.15 o 
   0   6  22       15.64       12.64      4.78 o 
   1   6  22        1.12       -1.27      5.47 o 
   2   6  22        9.21       12.18      6.48 o 
   3   6  22       33.17       42.07     11.77 o 
   4   6  22        0.32       -2.78      5.58 o 
 -14   7  22      405.45      388.70     18.14 o 
 -13   7  22      120.45      125.72     18.59 o 
 -12   7  22      202.07      199.05     25.92 o 
 -11   7  22        1.46       -1.17      7.03 o 
 -10   7  22       66.35       61.60     10.39 o 
  -9   7  22       20.96       16.51      7.89 o 
  -8   7  22        7.04       10.90      7.52 o 
  -7   7  22      163.83      148.39     11.61 o 
  -6   7  22      475.72      415.84     16.82 o 
  -5   7  22       75.57       82.99      9.07 o 
  -4   7  22        0.64        1.93      4.57 o 
  -3   7  22       52.70       50.85      6.58 o 
  -2   7  22        0.23        3.69      4.60 o 
  -1   7  22       68.56       62.14      7.89 o 
   0   7  22      197.39      193.26     20.85 o 
   1   7  22       64.68       51.15      9.17 o 
   2   7  22       20.92       23.93      9.82 o 
  -8   8  22        1.45        0.70      8.47 o 
  -7   8  22      117.31      113.13     15.46 o 
  -6   8  22       58.77       71.44      9.98 o 
  -5   8  22        2.44        2.21      7.07 o 
 -22   1  23       81.65       88.67     14.45 o 
 -21   1  23       97.30      123.33     10.99 o 
 -20   1  23       44.95       33.32      6.92 o 
 -19   1  23        4.92       14.20      5.02 o 
 -18   1  23      106.89      105.32      7.37 o 
 -17   1  23        1.75        2.63      3.95 o 
 -16   1  23      319.22      280.97      8.65 o 
 -15   1  23      295.57      266.07      8.69 o 
 -14   1  23     1802.85     1632.18     18.55 o 
 -13   1  23      368.86      337.99      6.78 o 
 -12   1  23        9.10        8.48      2.35 o 
 -11   1  23       24.89       15.28      2.43 o 
 -10   1  23       24.20       20.57      2.42 o 
  -9   1  23       89.75       77.62      4.27 o 
  -8   1  23      755.02      729.16     10.03 o 
  -7   1  23     3264.99     3248.92     31.01 o 
  -6   1  23     6419.28     6398.47     54.16 o 
  -5   1  23        9.78       11.34      1.88 o 
  -4   1  23        0.00        4.41      1.73 o 
  -3   1  23       58.41       71.01      3.04 o 
  -2   1  23        1.74       14.60      2.10 o 
  -1   1  23      191.66      148.96      4.21 o 
   0   1  23     1504.11     1131.10     15.92 o 
   1   1  23     1324.88     1112.27     15.10 o 
   2   1  23        6.63        8.88      2.68 o 
   3   1  23       24.06       30.02      3.82 o 
   4   1  23        9.41        7.89      3.62 o 
   5   1  23       16.11       28.17      4.71 o 
   6   1  23       55.51       51.82      7.67 o 
   7   1  23      818.41      879.02     35.79 o 
   8   1  23      237.94      252.63     13.81 o 
   9   1  23        0.73       -4.32      8.68 o 
 -22   2  23        7.34        4.37      8.68 o 
 -21   2  23        3.37       11.57      7.21 o 
 -20   2  23       40.08       44.12      8.01 o 
 -19   2  23        0.09        4.00      4.67 o 
 -18   2  23       11.14       15.73      4.35 o 
 -17   2  23      109.83       99.84      6.03 o 
 -16   2  23      206.44      196.43      7.43 o 
 -15   2  23        0.38        5.27      3.29 o 
 -14   2  23      127.89       95.45      5.24 o 
 -13   2  23      128.26      113.20      5.13 o 
 -12   2  23      666.05      568.15      9.62 o 
 -11   2  23       30.46       27.79      2.95 o 
 -10   2  23       65.86       55.44      3.36 o 
  -9   2  23       48.74       34.52      3.03 o 
  -8   2  23      160.58      148.22      4.72 o 
  -7   2  23      595.99      557.32      8.86 o 
  -6   2  23     1416.22     1355.06     17.26 o 
  -5   2  23       79.80       70.41      4.57 o 
  -4   2  23        7.66        5.50      2.07 o 
  -3   2  23      207.25      204.84      5.10 o 
  -2   2  23      477.23      459.06      8.65 o 
  -1   2  23        0.06        8.00      2.25 o 
   0   2  23       50.94       49.22      3.52 o 
   1   2  23       36.97       24.87      3.02 o 
   2   2  23       34.93       22.21      2.82 o 
   3   2  23       48.01       52.00      3.89 o 
   4   2  23       67.57       61.10      4.61 o 
   5   2  23        9.36        8.10      3.91 o 
   6   2  23        0.04       -0.06      6.70 o 
   7   2  23       29.30       31.87      7.05 o 
   8   2  23      108.76      113.37     17.21 o 
   9   2  23        0.05       11.54      6.86 o 
 -21   3  23       49.03       35.68      9.38 o 
 -20   3  23      141.46      139.90     11.20 o 
 -19   3  23        1.41        0.50      5.22 o 
 -18   3  23        2.32        9.47      4.54 o 
 -17   3  23       40.10       33.37      5.20 o 
 -16   3  23       75.66       65.95      5.82 o 
 -15   3  23      137.50      121.42      8.90 o 
 -14   3  23     1490.97     1361.33     22.91 o 
 -13   3  23      857.10      821.73     15.42 o 
 -12   3  23      256.19      263.08      7.37 o 
 -11   3  23       17.67       12.10      2.72 o 
 -10   3  23        5.48       11.14      2.67 o 
  -9   3  23       43.77       41.41      3.34 o 
  -8   3  23      286.67      239.08      6.49 o 
  -7   3  23      565.09      540.84      9.81 o 
  -6   3  23     1600.56     1532.13     24.64 o 
  -5   3  23       11.17       11.30      2.50 o 
  -4   3  23        1.37        2.25      2.49 o 
  -3   3  23       28.40       22.62      3.03 o 
  -2   3  23       68.94       56.22      3.82 o 
  -1   3  23      302.52      283.23      7.00 o 
   0   3  23     2068.49     1866.01     25.81 o 
   1   3  23      809.80      744.14     14.02 o 
   2   3  23        0.65        4.06      3.05 o 
   3   3  23       24.81       24.44      3.99 o 
   4   3  23       23.47       16.26      3.83 o 
   5   3  23       40.99       49.67      5.61 o 
   6   3  23      171.44      204.87     10.96 o 
   7   3  23      625.41      628.15     17.64 o 
   8   3  23      137.13      153.01     10.32 o 
 -20   4  23      279.51      298.89     15.44 o 
 -19   4  23        7.92        4.80      6.27 o 
 -18   4  23       38.39       30.12      5.95 o 
 -17   4  23       50.25       48.93      5.85 o 
 -16   4  23       47.92       33.85      5.88 o 
 -15   4  23        0.00        3.51      4.02 o 
 -14   4  23      350.71      288.03     10.00 o 
 -13   4  23      423.09      399.92     17.71 o 
 -12   4  23      904.48      809.62     16.29 o 
 -11   4  23       22.58       31.77      5.11 o 
 -10   4  23      207.98      213.59      7.61 o 
  -9   4  23        5.81        4.50      3.24 o 
  -8   4  23      108.76      111.76      6.35 o 
  -7   4  23     1201.59     1210.54     20.68 o 
  -6   4  23     3315.55     3185.80     47.25 o 
  -5   4  23      450.77      427.82     13.37 o 
  -4   4  23      216.21      203.91      7.56 o 
  -3   4  23      122.65      110.06      6.16 o 
  -2   4  23      623.46      548.49     12.08 o 
  -1   4  23      179.17      178.65      6.77 o 
   0   4  23      220.69      234.37      8.97 o 
   1   4  23      147.92      142.47      6.91 o 
   2   4  23       18.84       16.49      4.17 o 
   3   4  23        4.21        4.91      3.93 o 
   4   4  23        0.03        4.68      4.37 o 
   5   4  23       32.05       35.37      5.61 o 
   6   4  23        9.45       12.15      5.18 o 
   7   4  23       60.84       61.63      8.20 o 
 -19   5  23        0.01       11.70      6.82 o 
 -18   5  23       43.57       22.21      8.52 o 
 -17   5  23       13.51        6.56      6.04 o 
 -16   5  23       54.04       54.04      6.08 o 
 -15   5  23       17.45       16.00      4.94 o 
 -14   5  23       55.47       45.29      6.54 o 
 -13   5  23      162.03      128.98      8.72 o 
 -12   5  23       27.73       27.58      5.50 o 
 -11   5  23       29.73       32.52      5.58 o 
 -10   5  23       12.09       14.18      4.76 o 
  -9   5  23        6.85        0.51      4.06 o 
  -8   5  23      725.90      676.96     16.56 o 
  -7   5  23       51.60       67.27      6.61 o 
  -6   5  23      378.47      372.75     13.48 o 
  -5   5  23       32.19       31.08      4.51 o 
  -4   5  23      110.55      111.18      6.62 o 
  -3   5  23       59.36       78.36      5.86 o 
  -2   5  23        5.59       11.13      3.78 o 
  -1   5  23       12.74       13.92      4.12 o 
   0   5  23      294.14      271.00      9.87 o 
   1   5  23      108.77       97.95      7.27 o 
   2   5  23       29.44       27.03      5.49 o 
   3   5  23        0.52       -0.10      4.85 o 
   4   5  23        1.96        7.32      4.86 o 
   5   5  23       22.79       30.87      6.28 o 
   6   5  23       43.59       51.22      7.19 o 
 -17   6  23        5.06       13.83      7.90 o 
 -16   6  23        2.02       -3.34      6.34 o 
 -15   6  23        0.60        7.55      6.85 o 
 -14   6  23      550.67      527.92     15.28 o 
 -13   6  23      371.44      359.68     18.92 o 
 -12   6  23      518.01      517.31     18.04 o 
 -11   6  23        0.02        5.41      5.32 o 
 -10   6  23      197.12      163.19     11.36 o 
  -9   6  23       98.45      105.23     14.57 o 
  -8   6  23       73.11       63.55      8.13 o 
  -7   6  23      804.36      819.83     19.66 o 
  -6   6  23     2811.38     2796.47     41.45 o 
  -5   6  23      868.70      887.96     19.04 o 
  -4   6  23      509.47      498.61     12.79 o 
  -3   6  23       47.57       40.19      5.41 o 
  -2   6  23      291.71      281.98     10.34 o 
  -1   6  23      384.23      373.44     12.51 o 
   0   6  23      292.50      283.30     12.66 o 
   1   6  23      114.46      112.78     10.20 o 
   2   6  23       10.51       13.57      6.39 o 
   3   6  23       13.68       26.42      7.52 o 
   4   6  23        7.68        8.41      6.48 o 
 -14   7  23        1.13       13.85      9.00 o 
 -13   7  23       17.45       26.86      8.65 o 
 -12   7  23       49.04       57.75     11.69 o 
 -11   7  23        5.23       11.29      7.92 o 
 -10   7  23        6.18        8.32      7.78 o 
  -9   7  23       51.84       51.68      9.82 o 
  -8   7  23      188.59      190.32     18.75 o 
  -7   7  23      124.85      148.32     13.07 o 
  -6   7  23       29.62       37.98      6.82 o 
  -5   7  23       38.38       33.74      6.53 o 
  -4   7  23       92.86       92.19      7.78 o 
  -3   7  23       25.50       27.93      7.31 o 
  -2   7  23       21.31       14.77      5.38 o 
  -1   7  23       61.06       66.16      7.97 o 
   0   7  23        6.30        8.34      6.05 o 
   1   7  23       15.18       16.01      7.40 o 
 -22   0  24       19.83       41.46     11.81 o 
 -21   0  24      193.41      234.18     24.74 o 
 -20   0  24     1537.83     1695.50     50.47 o 
 -19   0  24      207.01      211.76     13.99 o 
 -18   0  24      378.81      371.20     16.17 o 
 -17   0  24       85.19       86.47      9.33 o 
 -16   0  24       55.94       58.57      7.98 o 
 -15   0  24      140.82      143.43      8.67 o 
 -14   0  24     4639.54     4072.56     57.36 o 
 -13   0  24     1998.22     1742.07     28.53 o 
 -12   0  24       52.21        9.28      3.51 o 
 -11   0  24      427.59      487.51     10.44 o 
 -10   0  24     2249.10     2423.10     31.46 o 
  -9   0  24      937.55      974.55     17.43 o 
  -8   0  24      465.59      406.35      9.19 o 
  -7   0  24     4087.46     4065.50     47.90 o 
  -6   0  24     9983.70    10061.84    109.76 o 
  -5   0  24      819.47      826.27     12.48 o 
  -4   0  24       55.98       76.67      5.20 o 
  -3   0  24      785.16      796.10     14.21 o 
  -2   0  24     1208.61     1136.29     21.70 o 
  -1   0  24      378.76      369.57      8.66 o 
   0   0  24       68.23       51.35      5.54 o 
   1   0  24      221.02      140.70     11.53 o 
   2   0  24       10.12        9.41      5.87 o 
   3   0  24       25.99       12.97      6.60 o 
   4   0  24       23.44       29.74      7.83 o 
   5   0  24        0.28        6.44      6.17 o 
   6   0  24        0.16        6.67      8.58 o 
   7   0  24      139.96      170.63     34.30 o 
   8   0  24        6.37       10.68     14.90 o 
   9   0  24      385.27      300.57     35.15 o 
 -22   1  24        2.64        8.26      7.25 o 
 -21   1  24       10.56       12.57      7.01 o 
 -20   1  24       11.57       19.94      6.78 o 
 -19   1  24        0.09       10.61      4.74 o 
 -18   1  24       11.63        7.93      4.52 o 
 -17   1  24       11.04       10.61      4.29 o 
 -16   1  24       91.46       82.51      6.26 o 
 -15   1  24        4.43        3.34      3.50 o 
 -14   1  24       17.82       10.02      3.24 o 
 -13   1  24        2.58        4.96      2.42 o 
 -12   1  24        8.97        8.33      2.35 o 
 -11   1  24        1.60       -0.36      1.98 o 
 -10   1  24       22.09       13.00      2.60 o 
  -9   1  24        1.17       -0.82      2.16 o 
  -8   1  24       77.20       76.35      4.12 o 
  -7   1  24      583.72      564.53      8.99 o 
  -6   1  24      406.41      402.40      7.29 o 
  -5   1  24       54.78       41.39      2.55 o 
  -4   1  24        3.17        3.59      1.88 o 
  -3   1  24        4.22        4.61      1.94 o 
  -2   1  24       22.93       28.49      2.43 o 
  -1   1  24      189.93      169.57      5.08 o 
   0   1  24      268.90      272.11      7.04 o 
   1   1  24        0.06       21.48      2.97 o 
   2   1  24       29.24       33.02      4.27 o 
   3   1  24       28.16       29.79      4.94 o 
   4   1  24        4.78       16.71      4.23 o 
   5   1  24        6.05        7.34      4.64 o 
   6   1  24       10.00       20.01      5.71 o 
   7   1  24       15.87       43.04     14.77 o 
   8   1  24       39.17       55.09     12.00 o 
   9   1  24        0.30        4.50     17.43 o 
 -22   2  24       10.40       16.19      7.95 o 
 -21   2  24       46.87       44.53      8.44 o 
 -20   2  24      223.67      306.04     18.87 o 
 -19   2  24       42.49       47.98      6.40 o 
 -18   2  24       50.92       57.43      5.85 o 
 -17   2  24      110.51      106.19      6.52 o 
 -16   2  24      567.60      551.46     15.81 o 
 -15   2  24        1.39        3.50      3.62 o 
 -14   2  24      935.01      772.42     14.10 o 
 -13   2  24     1033.96      937.29     13.16 o 
 -12   2  24        2.45        5.08      2.66 o 
 -11   2  24      168.61      163.82      5.17 o 
 -10   2  24      305.88      305.56      6.54 o 
  -9   2  24       25.02       22.22      2.86 o 
  -8   2  24     2225.65     2150.24     23.39 o 
  -7   2  24     3893.03     3773.15     39.74 o 
  -6   2  24     7716.73     7626.14     74.41 o 
  -5   2  24      461.73      432.41      8.30 o 
  -4   2  24      105.75       94.16      4.04 o 
  -3   2  24       16.49       17.69      4.25 o 
  -2   2  24       33.47       38.72      3.83 o 
  -1   2  24       14.87       11.51      2.68 o 
   0   2  24       12.47        7.55      2.47 o 
   1   2  24      179.01      135.57      5.29 o 
   2   2  24        1.56        2.13      2.43 o 
   3   2  24      137.85      141.97      5.98 o 
   4   2  24      208.78      231.07      7.93 o 
   5   2  24      155.57      166.12      8.26 o 
   6   2  24       27.14       37.55      7.35 o 
   7   2  24      158.04      169.47     11.68 o 
   8   2  24       21.66       12.35      6.95 o 
 -21   3  24       24.31       32.55      9.55 o 
 -20   3  24       76.24       69.84     10.17 o 
 -19   3  24        0.79        2.01      4.91 o 
 -18   3  24       12.01       12.16      4.78 o 
 -17   3  24       13.82       18.53      4.77 o 
 -16   3  24      107.42       97.98      6.60 o 
 -15   3  24       60.03       51.71      5.30 o 
 -14   3  24      397.64      336.41     10.17 o 
 -13   3  24        0.00        6.77      3.44 o 
 -12   3  24       57.60       48.26      4.50 o 
 -11   3  24       73.47       74.97      4.30 o 
 -10   3  24      184.80      156.96      5.34 o 
  -9   3  24      136.80      126.48      5.15 o 
  -8   3  24      586.44      563.24     10.29 o 
  -7   3  24     1649.69     1583.69     20.13 o 
  -6   3  24     1260.27     1209.41     16.45 o 
  -5   3  24        1.96        6.29      2.80 o 
  -4   3  24        1.62       -0.54      2.65 o 
  -3   3  24        1.73        4.91      2.91 o 
  -2   3  24       28.48       18.55      3.20 o 
  -1   3  24     1505.93     1321.07     18.84 o 
   0   3  24     1570.71     1405.98     21.26 o 
   1   3  24      320.02      281.48      8.43 o 
   2   3  24       63.11       61.57      6.15 o 
   3   3  24       20.44       27.09      4.17 o 
   4   3  24       30.61       27.08      4.66 o 
   5   3  24       84.32       92.11      6.75 o 
   6   3  24      109.90      120.76      8.25 o 
   7   3  24      425.42      481.02     15.62 o 
   8   3  24      109.29      129.56     15.32 o 
 -20   4  24      199.68      231.45     12.81 o 
 -19   4  24       21.33       23.37      6.60 o 
 -18   4  24       28.09       33.92      6.01 o 
 -17   4  24       13.16       14.92      4.91 o 
 -16   4  24       46.07       36.53      5.38 o 
 -15   4  24        0.08       -1.01      3.96 o 
 -14   4  24      722.57      648.73     18.19 o 
 -13   4  24      626.41      573.26     19.10 o 
 -12   4  24        0.15        1.93      4.92 o 
 -11   4  24      141.50      138.40      7.43 o 
 -10   4  24      375.77      380.27      9.69 o 
  -9   4  24       47.28       47.29      5.10 o 
  -8   4  24      775.43      788.19     15.34 o 
  -7   4  24      529.28      530.91     14.03 o 
  -6   4  24     1598.10     1528.52     27.19 o 
  -5   4  24      657.28      629.22     12.98 o 
  -4   4  24        7.68        6.54      5.05 o 
  -3   4  24       59.89       51.78      4.92 o 
  -2   4  24        0.19        0.79      3.04 o 
  -1   4  24      217.61      240.60      7.76 o 
   0   4  24       46.10       42.82      4.42 o 
   1   4  24       43.35       44.96      4.83 o 
   2   4  24       14.23       13.76      3.97 o 
   3   4  24        4.12       10.97      4.32 o 
   4   4  24       73.50       71.71      6.95 o 
   5   4  24        8.99        3.39      4.91 o 
   6   4  24       22.51       25.51      6.80 o 
 -18   5  24      217.64      220.36     12.22 o 
 -17   5  24       67.73       67.96      8.11 o 
 -16   5  24      503.50      492.68     16.83 o 
 -15   5  24      345.15      338.48     12.32 o 
 -14   5  24      396.04      364.20     13.12 o 
 -13   5  24        8.06       10.81      4.93 o 
 -12   5  24      103.89      105.36      8.06 o 
 -11   5  24       58.74       61.74      9.21 o 
 -10   5  24       21.04       15.82      7.59 o 
  -9   5  24      247.99      248.59     15.67 o 
  -8   5  24     2013.71     1956.23     36.65 o 
  -7   5  24     1980.45     1903.27     32.93 o 
  -6   5  24     2781.10     2771.34     40.16 o 
  -5   5  24      225.64      219.51     10.95 o 
  -4   5  24       54.37       48.81      5.24 o 
  -3   5  24      195.11      198.85      8.30 o 
  -2   5  24      226.05      237.60      9.15 o 
  -1   5  24      699.94      667.33     17.62 o 
   0   5  24      661.80      617.15     14.19 o 
   1   5  24       37.35       31.58      5.59 o 
   2   5  24        8.30        9.84      5.23 o 
   3   5  24       36.93       32.46      6.04 o 
   4   5  24        0.05       10.44      5.23 o 
   5   5  24       53.28       70.44      8.80 o 
 -16   6  24        0.06       -6.42      6.42 o 
 -15   6  24       10.85       11.30      6.93 o 
 -14   6  24      160.30      158.64     13.96 o 
 -13   6  24      132.43      134.07     12.79 o 
 -12   6  24       26.40       20.85      6.94 o 
 -11   6  24        0.52        3.55      5.30 o 
 -10   6  24       16.08       14.79      6.18 o 
  -9   6  24       18.10        9.19      6.13 o 
  -8   6  24      228.81      203.90     12.30 o 
  -7   6  24        4.94       18.94      5.37 o 
  -6   6  24       11.24       29.79      5.49 o 
  -5   6  24      506.25      502.53     12.92 o 
  -4   6  24       18.31       19.97      4.60 o 
  -3   6  24        0.15        1.97      4.06 o 
  -2   6  24        7.93        6.42      4.53 o 
  -1   6  24       45.74       66.55      6.78 o 
   0   6  24       17.49       26.93      6.36 o 
   1   6  24       68.61       64.00     10.35 o 
   2   6  24        1.62        7.78      6.51 o 
   3   6  24        1.15        9.16      8.28 o 
 -13   7  24       72.41       91.29     20.85 o 
 -12   7  24      115.09       97.95     12.44 o 
 -11   7  24        0.32       11.04      7.84 o 
 -10   7  24       72.95       66.68     21.88 o 
  -9   7  24      291.05      277.10     17.31 o 
  -8   7  24     1530.68     1495.58     34.92 o 
  -7   7  24      749.20      781.46     23.60 o 
  -6   7  24      806.66      821.72     21.08 o 
  -5   7  24        3.17       12.12      6.05 o 
  -4   7  24        2.00        4.80      5.13 o 
  -3   7  24       50.85       41.68      6.50 o 
  -2   7  24      384.99      385.97     13.48 o 
  -1   7  24      620.57      604.21     25.97 o 
   0   7  24      717.82      722.05     20.40 o 
 -22   1  25      494.70      529.44     19.16 o 
 -21   1  25       51.79       46.07      8.22 o 
 -20   1  25      155.58      137.73     10.89 o 
 -19   1  25        8.69       13.79      5.03 o 
 -18   1  25       73.33       68.26      8.86 o 
 -17   1  25       67.64       55.97      5.44 o 
 -16   1  25      573.03      434.48     10.80 o 
 -15   1  25      259.16      217.66      7.86 o 
 -14   1  25        5.26        4.13      3.08 o 
 -13   1  25      179.66      186.82      6.83 o 
 -12   1  25      294.75      229.33      5.67 o 
 -11   1  25       60.01       42.38      3.32 o 
 -10   1  25        8.74       -1.14      2.35 o 
  -9   1  25     1183.03     1084.94     14.12 o 
  -8   1  25     8842.77     8482.00     77.22 o 
  -7   1  25     5192.69     5039.83     47.90 o 
  -6   1  25     1897.75     1885.69     20.77 o 
  -5   1  25      196.95      200.32      4.60 o 
  -4   1  25       55.19       65.55      3.33 o 
  -3   1  25       56.69       42.85      2.95 o 
  -2   1  25     1669.91     1433.91     16.10 o 
  -1   1  25     3489.64     2991.77     32.31 o 
   0   1  25     2488.83     2262.51     27.43 o 
   1   1  25       33.83       37.56      3.49 o 
   2   1  25      125.54      142.37      8.73 o 
   3   1  25       86.73       92.05      7.84 o 
   4   1  25        4.00       16.48      7.31 o 
   5   1  25       40.30       81.87     10.16 o 
   6   1  25      537.50      618.40     18.98 o 
   7   1  25      198.93      220.70     15.27 o 
   8   1  25       21.33       23.57      9.09 o 
 -22   2  25        8.03       21.49      8.31 o 
 -21   2  25       67.44       73.30      9.13 o 
 -20   2  25      106.51      122.06     10.46 o 
 -19   2  25        4.47        7.89      5.89 o 
 -18   2  25        9.39        8.69      4.67 o 
 -17   2  25        2.36        0.74      3.89 o 
 -16   2  25       36.73       40.53      4.94 o 
 -15   2  25       57.58       53.56      5.12 o 
 -14   2  25      162.98      120.00      6.17 o 
 -13   2  25        6.64        1.80      2.97 o 
 -12   2  25       60.61       65.75      4.19 o 
 -11   2  25      106.78       98.07      4.32 o 
 -10   2  25       51.68       52.76      4.40 o 
  -9   2  25       37.11       33.83      3.27 o 
  -8   2  25      420.75      427.94      8.05 o 
  -7   2  25     1608.97     1545.98     19.58 o 
  -6   2  25     1591.33     1545.99     20.32 o 
  -5   2  25       98.12       92.25      4.56 o 
  -4   2  25       75.75       71.16      4.38 o 
  -3   2  25      126.60      113.71      5.30 o 
  -2   2  25       89.53       91.17      4.98 o 
  -1   2  25        9.34        7.72      2.61 o 
   0   2  25        0.21        2.21      2.60 o 
   1   2  25        5.88        9.55      2.85 o 
   2   2  25        9.39       10.93      3.01 o 
   3   2  25        4.75        7.25      3.13 o 
   4   2  25       23.92       23.39      4.63 o 
   5   2  25      110.90      126.81      9.80 o 
   6   2  25       64.01       70.51      8.64 o 
   7   2  25       24.23       27.67      8.35 o 
   8   2  25        1.16       -6.03      7.45 o 
 -21   3  25       19.33       20.33      8.77 o 
 -20   3  25        9.75       22.78      8.16 o 
 -19   3  25        1.58        2.82      5.13 o 
 -18   3  25        4.55        5.85      4.55 o 
 -17   3  25       13.87       13.01      4.53 o 
 -16   3  25       26.55       13.98      4.33 o 
 -15   3  25       31.21       27.81      4.97 o 
 -14   3  25       68.10       69.76      5.85 o 
 -13   3  25      104.73      100.37      6.41 o 
 -12   3  25      314.69      277.83      8.71 o 
 -11   3  25      309.22      286.79      7.37 o 
 -10   3  25      568.12      563.56     11.20 o 
  -9   3  25      608.78      599.73     10.98 o 
  -8   3  25     5745.96     5606.88     57.15 o 
  -7   3  25     2897.65     2750.50     31.10 o 
  -6   3  25      418.73      372.42      8.98 o 
  -5   3  25       12.16        9.76      3.30 o 
  -4   3  25       51.19       51.85      4.64 o 
  -3   3  25       12.92       12.26      3.36 o 
  -2   3  25      573.27      476.56     10.05 o 
  -1   3  25     1323.20     1160.95     17.45 o 
   0   3  25      813.62      738.28     14.09 o 
   1   3  25      342.32      326.60      8.77 o 
   2   3  25       25.98       23.03      3.91 o 
   3   3  25        0.01        5.51      3.45 o 
   4   3  25       30.33       17.38      4.69 o 
   5   3  25       16.07       27.31      5.73 o 
   6   3  25      369.00      398.56     14.19 o 
   7   3  25      225.06      262.94     14.57 o 
 -20   4  25      297.93      367.97     15.15 o 
 -19   4  25       17.57       11.74      7.95 o 
 -18   4  25      135.72      116.68      9.38 o 
 -17   4  25       62.60       59.86      8.39 o 
 -16   4  25      123.38      105.69      7.10 o 
 -15   4  25      229.63      214.74      9.60 o 
 -14   4  25      929.55      870.25     17.92 o 
 -13   4  25       64.53       64.41      6.70 o 
 -12   4  25        8.31        9.25      4.65 o 
 -11   4  25      198.03      198.71      9.50 o 
 -10   4  25      282.74      292.37      8.71 o 
  -9   4  25        1.64        1.49      3.23 o 
  -8   4  25      993.25      994.55     21.59 o 
  -7   4  25     1840.24     1846.08     31.42 o 
  -6   4  25     1470.29     1463.81     24.39 o 
  -5   4  25      164.72      154.82      7.05 o 
  -4   4  25      311.82      305.67      9.28 o 
  -3   4  25       85.70       73.60      5.49 o 
  -2   4  25        4.96       10.33      3.75 o 
  -1   4  25       10.30       11.81      3.86 o 
   0   4  25       37.17       38.40      4.60 o 
   1   4  25        4.88        6.14      3.72 o 
   2   4  25       26.15       30.28      4.54 o 
   3   4  25       76.55       85.27      6.75 o 
   4   4  25       61.01       64.78      6.52 o 
   5   4  25       74.33       73.55     13.58 o 
   6   4  25        0.25        2.03      5.57 o 
 -18   5  25        1.27        5.38      6.27 o 
 -17   5  25       23.60       25.11      7.92 o 
 -16   5  25      118.62      111.77     14.20 o 
 -15   5  25       73.32       63.92      7.00 o 
 -14   5  25        0.18        5.47      5.01 o 
 -13   5  25       18.13       27.05      5.65 o 
 -12   5  25       83.03       86.24      7.66 o 
 -11   5  25        3.29        4.56      5.34 o 
 -10   5  25       32.12       20.16      5.97 o 
  -9   5  25       12.12        7.92      6.91 o 
  -8   5  25      720.80      698.63     17.39 o 
  -7   5  25     1020.59     1025.24     21.88 o 
  -6   5  25       49.66       55.14      5.77 o 
  -5   5  25       34.32       43.80      5.93 o 
  -4   5  25        0.00        4.84      3.77 o 
  -3   5  25       30.40       33.20      4.92 o 
  -2   5  25      445.21      418.18     14.37 o 
  -1   5  25      169.25      143.28      7.77 o 
   0   5  25       22.84       12.44      4.47 o 
   1   5  25       55.22       68.11      8.26 o 
   2   5  25        3.27       -4.13      5.48 o 
   3   5  25       19.26       17.05      5.38 o 
   4   5  25        0.62        8.47      5.33 o 
 -16   6  25       84.10       81.66     10.54 o 
 -15   6  25      169.31      135.91     11.68 o 
 -14   6  25     1129.74     1058.74     48.34 o 
 -13   6  25      160.71      175.89     14.17 o 
 -12   6  25       18.22       39.38      8.62 o 
 -11   6  25      189.38      163.81     11.66 o 
 -10   6  25      371.90      378.42     15.52 o 
  -9   6  25        4.88        0.27      5.80 o 
  -8   6  25     1045.38     1063.48     26.96 o 
  -7   6  25      927.24      948.12     20.13 o 
  -6   6  25      504.54      531.07     14.67 o 
  -5   6  25       45.12       59.32      6.23 o 
  -4   6  25      348.22      342.73     11.99 o 
  -3   6  25       12.89       14.12      4.95 o 
  -2   6  25       68.51       84.41      7.49 o 
  -1   6  25       66.78       61.61      6.65 o 
   0   6  25       73.16       67.00      8.83 o 
   1   6  25       50.74       46.02      8.37 o 
   2   6  25       24.61       30.37      7.70 o 
 -13   7  25       15.87        4.74      8.78 o 
 -12   7  25       45.48       47.16     10.12 o 
 -11   7  25        0.34       -2.47      7.26 o 
 -10   7  25        1.68        4.12      7.43 o 
  -9   7  25      157.84      166.41     25.04 o 
  -8   7  25        2.35       12.83      6.87 o 
  -7   7  25       80.85       67.29     14.12 o 
  -6   7  25       30.79       44.49      7.16 o 
  -5   7  25       15.50       11.46      6.00 o 
  -4   7  25       11.50       11.29      5.10 o 
  -3   7  25        3.88       -1.23      4.95 o 
  -2   7  25       28.76       24.78      6.61 o 
  -1   7  25        4.16       15.19      6.75 o 
 -22   0  26       65.13      121.99     25.73 o 
 -21   0  26       57.20       67.10     13.21 o 
 -20   0  26      277.84      347.07     20.83 o 
 -19   0  26        4.90        3.54      6.74 o 
 -18   0  26      466.02      361.34     16.14 o 
 -17   0  26      331.89      333.68     15.01 o 
 -16   0  26      230.37      245.73     11.25 o 
 -15   0  26      625.94      589.03     16.31 o 
 -14   0  26     3294.60     3136.99     51.37 o 
 -13   0  26      108.17       90.51      6.33 o 
 -12   0  26       15.59       31.78      5.12 o 
 -11   0  26      190.31      187.91      8.87 o 
 -10   0  26      781.96      730.07     18.63 o 
  -9   0  26      148.62      160.50      7.12 o 
  -8   0  26     6089.45     6111.54     89.34 o 
  -7   0  26     2786.64     2635.67     42.79 o 
  -6   0  26     1723.02     1688.30     29.95 o 
  -5   0  26     4687.59     4535.50     67.92 o 
  -4   0  26     3645.34     3494.84     48.64 o 
  -3   0  26      973.54      903.02     17.03 o 
  -2   0  26        6.56        9.90      4.42 o 
  -1   0  26      196.99      168.76      8.81 o 
   0   0  26      252.93      236.48     13.92 o 
   1   0  26      106.77      165.70     13.02 o 
   2   0  26      217.32      288.02     31.77 o 
   3   0  26      471.72      543.78     23.28 o 
   4   0  26      182.07      229.82     16.69 o 
   5   0  26        5.58       20.46      8.71 o 
   6   0  26      490.48      514.88     53.42 o 
   7   0  26      505.96      519.32     38.80 o 
 -22   1  26       43.92       50.44      9.07 o 
 -21   1  26        6.94        1.75      6.38 o 
 -20   1  26        3.16        9.15      6.60 o 
 -19   1  26        1.02       10.60      4.98 o 
 -18   1  26        0.83        4.14      4.58 o 
 -17   1  26        1.32       -1.53      3.81 o 
 -16   1  26        5.74        3.90      3.64 o 
 -15   1  26        0.51       -0.35      3.42 o 
 -14   1  26        0.08        5.14      3.09 o 
 -13   1  26        0.01        0.51      3.09 o 
 -12   1  26       14.02        7.21      2.66 o 
 -11   1  26        0.00        1.35      2.34 o 
 -10   1  26        1.63        2.00      2.34 o 
  -9   1  26      315.87      290.01      6.84 o 
  -8   1  26      717.29      700.24     10.63 o 
  -7   1  26        1.82        2.95      2.43 o 
  -6   1  26       30.14       31.01      2.78 o 
  -5   1  26       16.18       15.02      3.05 o 
  -4   1  26        3.12        5.88      2.17 o 
  -3   1  26       91.62       72.62      3.71 o 
  -2   1  26      125.97      134.02      5.05 o 
  -1   1  26       60.84       96.58      9.62 o 
   0   1  26        8.95       35.13      5.20 o 
   1   1  26       11.41       13.68      3.75 o 
   2   1  26       22.28       30.77      5.61 o 
   3   1  26        0.36       13.23      5.08 o 
   4   1  26       31.43       36.37      6.48 o 
   5   1  26       56.58       61.08      7.62 o 
   6   1  26       23.30       36.14     13.75 o 
   7   1  26       31.04       36.76     10.39 o 
 -22   2  26      250.75      271.19     17.39 o 
 -21   2  26       92.72       64.62     10.75 o 
 -20   2  26       83.65      110.32     11.89 o 
 -19   2  26        1.43        1.96      5.44 o 
 -18   2  26        0.51        2.03      4.54 o 
 -17   2  26       15.20        5.91      5.11 o 
 -16   2  26       51.43       44.51      5.15 o 
 -15   2  26      328.09      305.37     10.02 o 
 -14   2  26     1469.01     1323.33     22.32 o 
 -13   2  26        4.18        9.09      3.12 o 
 -12   2  26      516.60      532.29      9.78 o 
 -11   2  26      564.22      559.27      9.51 o 
 -10   2  26     1437.14     1342.20     16.91 o 
  -9   2  26       12.51       13.51      2.95 o 
  -8   2  26     5215.96     5325.68     54.37 o 
  -7   2  26     3971.07     3942.48     41.75 o 
  -6   2  26      329.84      341.15      7.66 o 
  -5   2  26      903.93      905.36     13.45 o 
  -4   2  26      903.96      822.21     16.91 o 
  -3   2  26      440.59      382.67     12.81 o 
  -2   2  26        1.14        5.15      2.80 o 
  -1   2  26        8.07        9.73      3.21 o 
   0   2  26        6.75        7.35      2.78 o 
   1   2  26       52.38       30.25      5.96 o 
   2   2  26       41.65       46.94      7.37 o 
   3   2  26      140.73      154.13      7.28 o 
   4   2  26      144.99      157.61      9.15 o 
   5   2  26      134.09      147.71     10.76 o 
   6   2  26      276.78      281.39     20.00 o 
   7   2  26       35.06       32.50      8.95 o 
 -21   3  26        3.81        9.63      9.06 o 
 -20   3  26        4.52        8.72      7.38 o 
 -19   3  26        0.68       11.91      5.86 o 
 -18   3  26       12.94       11.79      4.76 o 
 -17   3  26       11.28        5.25      4.30 o 
 -16   3  26        9.93       11.76      4.33 o 
 -15   3  26       33.99       31.84      5.01 o 
 -14   3  26      169.70      175.85      8.15 o 
 -13   3  26        6.17        8.94      3.97 o 
 -12   3  26      135.73      123.17     10.64 o 
 -11   3  26       38.78       32.09      4.30 o 
 -10   3  26      206.10      192.06      7.43 o 
  -9   3  26     2184.72     2124.37     28.62 o 
  -8   3  26     3839.02     3725.71     44.90 o 
  -7   3  26      165.95      158.75      8.44 o 
  -6   3  26      184.86      164.98      7.43 o 
  -5   3  26        0.59        5.50      3.35 o 
  -4   3  26        8.42        9.38      3.36 o 
  -3   3  26        8.88       -0.33      3.15 o 
  -2   3  26      429.13      376.37      9.81 o 
  -1   3  26      241.26      197.28      7.05 o 
   0   3  26      279.81      255.45     10.82 o 
   1   3  26        0.76        5.97      3.24 o 
   2   3  26       31.87       34.83      4.57 o 
   3   3  26       86.72       83.44      5.90 o 
   4   3  26       36.16       35.72      5.34 o 
   5   3  26       59.98       72.59      7.10 o 
   6   3  26      164.77      185.24     12.57 o 
 -20   4  26       42.23       59.01      8.46 o 
 -19   4  26        6.04       11.71      6.44 o 
 -18   4  26       71.13       66.66      7.93 o 
 -17   4  26       14.62        6.75      4.55 o 
 -16   4  26       47.41       39.12      5.57 o 
 -15   4  26        8.66        8.25      4.64 o 
 -14   4  26      501.55      476.90     20.16 o 
 -13   4  26       68.29       71.24      8.45 o 
 -12   4  26       39.61       33.41      5.68 o 
 -11   4  26       21.96       25.49      5.36 o 
 -10   4  26      295.12      275.84      8.59 o 
  -9   4  26       44.07       37.09      5.13 o 
  -8   4  26     1313.80     1339.62     25.25 o 
  -7   4  26     1542.35     1505.05     27.34 o 
  -6   4  26      593.50      594.29     18.51 o 
  -5   4  26      280.15      268.70     11.18 o 
  -4   4  26      254.61      244.24      8.65 o 
  -3   4  26      142.39      126.51      6.97 o 
  -2   4  26       54.38       50.19      5.24 o 
  -1   4  26       11.21        8.21      3.82 o 
   0   4  26       11.68       11.26      4.02 o 
   1   4  26       23.05       20.49      4.72 o 
   2   4  26       23.35       19.95      4.44 o 
   3   4  26       29.10       30.02      5.60 o 
   4   4  26       25.44       25.74      5.88 o 
   5   4  26        8.49       18.14      5.94 o 
 -18   5  26        0.79        4.14      7.06 o 
 -17   5  26       32.30       33.85      8.40 o 
 -16   5  26      221.56      188.12     12.73 o 
 -15   5  26        7.84       11.60      6.48 o 
 -14   5  26       33.47       30.64      6.32 o 
 -13   5  26       67.29       62.03      7.23 o 
 -12   5  26      279.99      274.97     11.72 o 
 -11   5  26       53.00       50.48      7.87 o 
 -10   5  26      102.86       82.51     13.39 o 
  -9   5  26      768.74      749.06     32.84 o 
  -8   5  26     1530.40     1509.78     28.46 o 
  -7   5  26      249.25      249.25     10.14 o 
  -6   5  26      312.61      303.59     11.99 o 
  -5   5  26        7.85       11.35      4.07 o 
  -4   5  26       87.96       91.24      8.60 o 
  -3   5  26      283.39      270.12      9.87 o 
  -2   5  26      957.97      888.35     17.57 o 
  -1   5  26     1297.15     1231.50     21.61 o 
   0   5  26      548.80      529.47     15.54 o 
   1   5  26        1.52       -2.99      5.84 o 
   2   5  26       81.76       69.45      8.50 o 
   3   5  26       51.08       55.66     11.41 o 
   4   5  26       34.10       43.30      7.31 o 
 -16   6  26       21.01       14.04      7.56 o 
 -15   6  26       33.05       24.38      7.84 o 
 -14   6  26        1.10        3.91      7.17 o 
 -13   6  26      105.60       79.89     11.23 o 
 -12   6  26        1.14        6.12      6.55 o 
 -11   6  26        0.29       13.92      7.92 o 
 -10   6  26       12.92       22.42      8.17 o 
  -9   6  26       89.21       87.16     20.15 o 
  -8   6  26      202.17      224.69     12.46 o 
  -7   6  26      712.88      729.52     19.07 o 
  -6   6  26      309.84      305.64     12.83 o 
  -5   6  26        0.11        5.86      5.15 o 
  -4   6  26       60.11       57.46      6.61 o 
  -3   6  26       10.36        9.04      6.03 o 
  -2   6  26       19.26       20.97      5.40 o 
  -1   6  26        0.37       10.83      5.57 o 
   0   6  26        1.99        5.12      6.19 o 
   1   6  26        0.03        0.17      6.10 o 
 -12   7  26       85.51       92.54     16.36 o 
 -11   7  26       88.97      102.11     12.80 o 
 -10   7  26      561.07      601.02     24.57 o 
  -9   7  26      733.47      728.69     26.79 o 
  -8   7  26     1442.13     1490.50     35.33 o 
  -7   7  26      766.72      795.52     24.30 o 
  -6   7  26      309.51      312.90     19.92 o 
  -5   7  26        1.23        0.21      5.68 o 
  -4   7  26        1.16        2.81      5.08 o 
  -3   7  26       35.21       35.96      7.40 o 
  -2   7  26      266.54      206.66     25.31 o 
 -22   1  27       30.75       39.88     10.75 o 
 -21   1  27       25.98       21.79      7.41 o 
 -20   1  27      145.01      153.42     11.64 o 
 -19   1  27        8.71        7.63      5.15 o 
 -18   1  27        9.29        4.44      4.72 o 
 -17   1  27       81.92       58.86      5.59 o 
 -16   1  27       15.67        7.10      4.16 o 
 -15   1  27       57.98       68.49      5.84 o 
 -14   1  27        8.23       19.59      3.88 o 
 -13   1  27      525.56      507.38     11.02 o 
 -12   1  27     1280.64     1224.93     16.90 o 
 -11   1  27      122.47       99.77      4.86 o 
 -10   1  27      607.25      530.43      9.35 o 
  -9   1  27     1749.27     1635.25     19.31 o 
  -8   1  27     1221.43     1169.90     15.04 o 
  -7   1  27        0.26        1.90      2.40 o 
  -6   1  27      203.34      221.75      5.86 o 
  -5   1  27        0.33        1.48      2.39 o 
  -4   1  27      216.66      234.45      6.28 o 
  -3   1  27      158.01      122.97      5.23 o 
  -2   1  27     1277.90     1054.72     15.72 o 
  -1   1  27     1266.80     1129.61     16.64 o 
   0   1  27       28.28       24.58      4.22 o 
   1   1  27       37.60       43.08      6.05 o 
   2   1  27       70.47       57.22      7.43 o 
   3   1  27        3.00        3.45      4.65 o 
   4   1  27       12.16       24.86      6.01 o 
   5   1  27      517.00      641.03     19.45 o 
   6   1  27       22.58       29.52      8.68 o 
   7   1  27       65.53       72.13     11.15 o 
 -21   2  27        0.03        5.90      7.69 o 
 -20   2  27        0.80        0.58      6.74 o 
 -19   2  27        0.00        3.28      5.98 o 
 -18   2  27        8.18        8.01      4.76 o 
 -17   2  27       15.83       12.87      4.86 o 
 -16   2  27       70.80       57.63      6.33 o 
 -15   2  27      349.85      310.43     14.40 o 
 -14   2  27      596.33      548.94     13.27 o 
 -13   2  27       30.05       28.18      3.80 o 
 -12   2  27      184.96      163.75      5.90 o 
 -11   2  27      293.20      265.51      7.60 o 
 -10   2  27      500.15      457.76      9.16 o 
  -9   2  27      391.14      374.03      8.50 o 
  -8   2  27      912.81      888.50     13.73 o 
  -7   2  27      265.07      258.92      7.24 o 
  -6   2  27      579.70      539.14      9.46 o 
  -5   2  27      205.18      185.27      6.17 o 
  -4   2  27       96.68       90.33      5.12 o 
  -3   2  27       19.02       25.04      3.47 o 
  -2   2  27      124.45      119.15      6.04 o 
  -1   2  27        0.22        5.70      3.24 o 
   0   2  27       22.12       26.81      4.16 o 
   1   2  27        0.59        2.19      3.09 o 
   2   2  27       12.27       12.03      3.84 o 
   3   2  27       25.09       20.38      4.90 o 
   4   2  27       26.23       40.42      7.83 o 
   5   2  27      260.41      269.28     19.66 o 
   6   2  27      109.94      124.22     30.93 o 
 -21   3  27        0.04        3.33      7.83 o 
 -20   3  27        1.27       -0.55      7.03 o 
 -19   3  27       13.26       12.87      6.62 o 
 -18   3  27      242.84      224.27     11.36 o 
 -17   3  27       22.60       18.84      4.85 o 
 -16   3  27        0.02        6.25      4.28 o 
 -15   3  27       10.88       14.24      6.14 o 
 -14   3  27       49.24       61.39      5.86 o 
 -13   3  27        7.80       16.17      4.36 o 
 -12   3  27       87.71       90.49      6.23 o 
 -11   3  27        1.60        2.69      4.66 o 
 -10   3  27      205.07      196.90      7.48 o 
  -9   3  27     1314.79     1308.66     20.23 o 
  -8   3  27      730.11      733.50     14.57 o 
  -7   3  27      251.45      241.22      8.99 o 
  -6   3  27      659.20      676.15     14.54 o 
  -5   3  27       32.43       24.74      4.34 o 
  -4   3  27      111.71      124.91      7.15 o 
  -3   3  27       54.60       47.06      5.57 o 
  -2   3  27      312.99      270.01      8.63 o 
  -1   3  27      402.80      355.75     11.44 o 
   0   3  27       10.84       14.23      3.81 o 
   1   3  27      104.48      107.25      6.12 o 
   2   3  27       85.06       80.10      9.69 o 
   3   3  27       13.00       12.10      4.16 o 
   4   3  27        5.01       10.69      5.03 o 
   5   3  27       76.21       97.99     11.28 o 
   6   3  27       30.64       23.73      7.93 o 
 -20   4  27        0.21        0.76      6.48 o 
 -19   4  27       10.50       16.15      6.59 o 
 -18   4  27        3.14        7.51      5.91 o 
 -17   4  27        3.44        8.42      5.63 o 
 -16   4  27       89.30       78.13      6.64 o 
 -15   4  27      272.38      225.56     13.90 o 
 -14   4  27      679.69      676.21     17.67 o 
 -13   4  27        7.40        6.08      4.76 o 
 -12   4  27      170.09      150.45      8.92 o 
 -11   4  27      396.25      353.90     12.27 o 
 -10   4  27      332.54      299.77     10.29 o 
  -9   4  27      567.39      565.78     15.12 o 
  -8   4  27     1286.71     1329.25     27.71 o 
  -7   4  27       34.01       30.84      5.51 o 
  -6   4  27      761.78      722.71     15.92 o 
  -5   4  27      699.61      696.30     15.60 o 
  -4   4  27      466.32      434.05     11.21 o 
  -3   4  27       19.93       19.03      4.29 o 
  -2   4  27       21.29       17.81      4.18 o 
  -1   4  27       10.89        7.99      3.92 o 
   0   4  27        0.16        5.91      4.27 o 
   1   4  27        7.40        7.74      4.00 o 
   2   4  27        6.63        5.18      4.53 o 
   3   4  27       60.39       69.68      7.11 o 
   4   4  27       38.01       35.47      6.38 o 
 -18   5  27        4.81        9.86      7.11 o 
 -17   5  27        0.33        6.37      6.70 o 
 -16   5  27        1.76        2.59      6.55 o 
 -15   5  27       49.30       55.80      8.27 o 
 -14   5  27       95.49       98.34      9.75 o 
 -13   5  27        0.12        7.48      6.17 o 
 -12   5  27       40.31       25.31      6.63 o 
 -11   5  27        7.04        4.81      5.80 o 
 -10   5  27       94.33      100.18      9.54 o 
  -9   5  27      194.54      177.65      9.79 o 
  -8   5  27        2.22       11.15      5.00 o 
  -7   5  27       54.86       58.45      6.34 o 
  -6   5  27       25.63       35.69      5.58 o 
  -5   5  27       40.01       52.43      6.98 o 
  -4   5  27       46.88       49.02      5.70 o 
  -3   5  27       44.65       35.29      5.34 o 
  -2   5  27       91.33       76.95      6.77 o 
  -1   5  27      449.71      449.12     19.76 o 
   0   5  27        2.96        6.05      5.10 o 
   1   5  27        0.16        2.45      5.94 o 
   2   5  27        1.06       -0.01      5.44 o 
   3   5  27       16.43       12.51      6.70 o 
 -16   6  27       45.52       52.03     20.08 o 
 -15   6  27       91.98       61.83     11.31 o 
 -14   6  27      280.75      268.10     17.19 o 
 -13   6  27        3.32        2.06      7.37 o 
 -12   6  27      123.51      122.94     12.70 o 
 -11   6  27      156.23      138.77     13.06 o 
 -10   6  27       23.86        6.17      7.19 o 
  -9   6  27      303.38      311.63     28.01 o 
  -8   6  27      743.95      760.98     19.74 o 
  -7   6  27       70.82       73.43      7.94 o 
  -6   6  27      356.96      361.61     13.77 o 
  -5   6  27      902.26      904.51     21.82 o 
  -4   6  27      454.79      444.89     13.62 o 
  -3   6  27      146.40      158.02     11.15 o 
  -2   6  27        0.65        7.89      4.85 o 
  -1   6  27       22.95       34.43      7.24 o 
   0   6  27        2.35        7.76      7.14 o 
 -11   7  27        6.56        7.90      8.29 o 
 -10   7  27        8.51        4.92      7.97 o 
  -9   7  27       32.11       40.17      8.71 o 
  -8   7  27      128.03      142.45     12.56 o 
  -7   7  27       63.58       52.79      9.36 o 
  -6   7  27        3.36       14.69      6.46 o 
  -5   7  27       62.86       44.19      8.88 o 
  -4   7  27        3.77        1.91      5.28 o 
 -22   0  28       15.17       12.44     11.33 o 
 -21   0  28        0.24        4.24      9.72 o 
 -20   0  28     1073.91     1004.37     35.99 o 
 -19   0  28      210.75      216.15     17.11 o 
 -18   0  28       82.43      121.05     19.06 o 
 -17   0  28       29.22       32.88      7.59 o 
 -16   0  28      333.44      291.89     13.80 o 
 -15   0  28       84.56      100.08      9.70 o 
 -14   0  28        1.77       -3.79      5.36 o 
 -13   0  28        9.17        2.24      4.33 o 
 -12   0  28     1042.20      916.68     23.64 o 
 -11   0  28      758.55      704.35     17.57 o 
 -10   0  28       63.01       76.44      6.60 o 
  -9   0  28     2507.93     2500.15     42.11 o 
  -8   0  28     1908.95     1921.76     33.99 o 
  -7   0  28      491.71      532.56     14.20 o 
  -6   0  28     1817.90     1788.04     31.93 o 
  -5   0  28      717.85      637.14     15.89 o 
  -4   0  28       58.01       38.13      7.47 o 
  -3   0  28        0.02       -0.47      4.18 o 
  -2   0  28       10.17        1.24      3.85 o 
  -1   0  28       21.31       39.98      7.81 o 
   0   0  28      389.62      408.86     20.53 o 
   1   0  28       77.09       85.32     10.83 o 
   2   0  28        6.44        9.09     11.25 o 
   3   0  28      135.61      198.95     32.62 o 
   4   0  28        3.01        4.06     10.40 o 
   5   0  28      906.65      935.39     34.59 o 
   6   0  28       22.75       37.14     10.45 o 
 -22   1  28        3.16        1.19      7.69 o 
 -21   1  28        2.16       15.63      8.27 o 
 -20   1  28       17.19       10.52      7.55 o 
 -19   1  28       13.47       14.37      6.99 o 
 -18   1  28        1.31       -4.60      4.60 o 
 -17   1  28        4.46       11.47      4.57 o 
 -16   1  28        1.24        1.30      3.97 o 
 -15   1  28       10.99       10.17      3.66 o 
 -14   1  28        0.02        2.78      3.42 o 
 -13   1  28      133.10      134.22      6.32 o 
 -12   1  28      140.89      125.49      6.52 o 
 -11   1  28        0.47        1.85      2.89 o 
 -10   1  28        6.50       -0.40      2.69 o 
  -9   1  28       23.59       28.95      3.30 o 
  -8   1  28       10.65       11.78      2.95 o 
  -7   1  28        4.22        4.78      2.73 o 
  -6   1  28       31.15       31.68      3.68 o 
  -5   1  28      110.57      106.86      5.51 o 
  -4   1  28       11.26       12.48      3.59 o 
  -3   1  28        5.12        1.74      3.23 o 
  -2   1  28       11.54       26.00      3.86 o 
  -1   1  28       83.80      109.81      7.67 o 
   0   1  28        3.09        5.48      4.24 o 
   1   1  28        2.64        9.24      4.75 o 
   2   1  28       11.17       23.17      6.57 o 
   3   1  28        7.62        6.83      5.64 o 
   4   1  28        4.91        6.49      5.54 o 
   5   1  28        9.95       33.53      7.13 o 
   6   1  28       12.21       17.41      8.04 o 
 -21   2  28       33.18       37.63      9.70 o 
 -20   2  28      148.21      138.52     17.87 o 
 -19   2  28       53.92       59.55      9.50 o 
 -18   2  28       38.86       57.63      6.57 o 
 -17   2  28       24.54       30.59      5.55 o 
 -16   2  28      844.77      851.12     17.63 o 
 -15   2  28      680.71      642.56     14.74 o 
 -14   2  28      387.34      404.97     11.23 o 
 -13   2  28       41.99       42.72      4.43 o 
 -12   2  28      679.49      644.14     11.71 o 
 -11   2  28     1117.53     1049.79     16.79 o 
 -10   2  28       89.25       84.27      5.22 o 
  -9   2  28      449.80      454.43      9.97 o 
  -8   2  28      182.48      202.59      6.96 o 
  -7   2  28      666.19      650.03     11.98 o 
  -6   2  28     1037.65     1005.86     15.88 o 
  -5   2  28      405.50      391.55     10.81 o 
  -4   2  28       11.49       13.01      3.86 o 
  -3   2  28      418.66      433.55     10.13 o 
  -2   2  28      286.53      259.04      8.77 o 
  -1   2  28       79.62       67.47      6.85 o 
   0   2  28      168.34      163.74      7.17 o 
   1   2  28      202.88      193.13      9.36 o 
   2   2  28       27.08       26.13      6.66 o 
   3   2  28        7.61        7.92      5.95 o 
   4   2  28       76.75       79.30     13.85 o 
   5   2  28      978.89      977.19     36.34 o 
   6   2  28        0.56       25.24     10.59 o 
 -21   3  28        2.48        3.73      7.87 o 
 -20   3  28        1.31       -0.91      7.21 o 
 -19   3  28       48.69       38.81     12.50 o 
 -18   3  28      154.81      108.35      9.20 o 
 -17   3  28       79.42       72.35      6.38 o 
 -16   3  28       34.37       21.40      5.03 o 
 -15   3  28       10.29       10.14      4.43 o 
 -14   3  28        1.61       10.79      4.33 o 
 -13   3  28      190.93      172.60      9.35 o 
 -12   3  28      141.17      135.83      7.36 o 
 -11   3  28       33.71       29.20      4.65 o 
 -10   3  28        4.32        5.55      3.43 o 
  -9   3  28       26.30       26.78      4.31 o 
  -8   3  28       39.69       45.31      5.05 o 
  -7   3  28      163.39      152.97      8.63 o 
  -6   3  28      194.40      193.46      8.31 o 
  -5   3  28       40.32       30.29      4.54 o 
  -4   3  28       73.93       72.45      5.43 o 
  -3   3  28       39.67       26.57      4.20 o 
  -2   3  28       45.75       32.73      4.53 o 
  -1   3  28        5.29        5.02      3.69 o 
   0   3  28        0.26       11.22      4.04 o 
   1   3  28      178.74      182.00      7.71 o 
   2   3  28        9.03       11.05      4.16 o 
   3   3  28       23.22       30.92      5.40 o 
   4   3  28        1.81       17.50      6.87 o 
   5   3  28        1.05        9.61      6.91 o 
 -19   4  28       21.12       23.15      6.88 o 
 -18   4  28       10.33        9.63      5.96 o 
 -17   4  28       16.83       23.84      7.38 o 
 -16   4  28       56.06       45.54     10.84 o 
 -15   4  28      349.52      323.22     16.63 o 
 -14   4  28       49.99       48.07      6.90 o 
 -13   4  28       15.48       19.98      5.60 o 
 -12   4  28      261.08      225.84     10.68 o 
 -11   4  28      277.40      245.08      9.51 o 
 -10   4  28       50.12       50.84      6.31 o 
  -9   4  28      216.32      200.87      9.77 o 
  -8   4  28       33.28       31.58      5.50 o 
  -7   4  28       10.05       10.69      4.32 o 
  -6   4  28       89.97       88.86      9.01 o 
  -5   4  28      511.31      500.90     13.20 o 
  -4   4  28        2.03        4.43      3.77 o 
  -3   4  28        0.45        4.65      3.66 o 
  -2   4  28       41.98       36.22      5.02 o 
  -1   4  28       18.93       19.49      4.77 o 
   0   4  28       38.05       26.10      5.31 o 
   1   4  28       22.00       24.69      4.67 o 
   2   4  28        4.29        5.50      4.85 o 
   3   4  28       37.89       41.17      6.73 o 
   4   4  28      119.97      123.97      9.04 o 
 -18   5  28       14.65       28.85      8.33 o 
 -17   5  28        0.54        4.19      6.70 o 
 -16   5  28       37.85       48.49      8.74 o 
 -15   5  28        3.45       -2.51      6.06 o 
 -14   5  28      182.55      172.12     11.81 o 
 -13   5  28      256.61      292.38     23.07 o 
 -12   5  28      581.51      565.47     18.85 o 
 -11   5  28      112.44       98.88     10.27 o 
 -10   5  28      116.78      109.28     11.81 o 
  -9   5  28       76.24       76.25      7.59 o 
  -8   5  28      111.11      115.78     10.79 o 
  -7   5  28        8.44        5.04      4.44 o 
  -6   5  28       35.88       28.15      7.50 o 
  -5   5  28      282.28      291.03     11.31 o 
  -4   5  28      218.05      227.16      9.41 o 
  -3   5  28       25.47       14.11      5.32 o 
  -2   5  28      284.52      270.39     11.02 o 
  -1   5  28      114.93       91.35      7.59 o 
   0   5  28       29.00       33.34      6.23 o 
   1   5  28        4.05        6.46      6.47 o 
   2   5  28        0.49       -0.53      6.06 o 
 -15   6  28       92.35       71.73     11.61 o 
 -14   6  28        0.57       -1.31      7.30 o 
 -13   6  28       13.96       19.33      8.15 o 
 -12   6  28      121.12      110.63     12.56 o 
 -11   6  28       37.37       42.38      9.39 o 
 -10   6  28      119.16      106.97     12.24 o 
  -9   6  28        5.38       17.22      7.67 o 
  -8   6  28       13.49       27.49      6.57 o 
  -7   6  28       38.30       44.63      7.20 o 
  -6   6  28       34.10       46.15      7.68 o 
  -5   6  28       77.80       86.73     11.32 o 
  -4   6  28       29.13       33.47      6.13 o 
  -3   6  28       14.00       18.57      5.49 o 
  -2   6  28        9.96       17.70      5.49 o 
  -1   6  28       11.78       12.35      9.90 o 
 -10   7  28        0.44       10.07     16.45 o 
  -9   7  28      163.36      159.31     16.27 o 
  -8   7  28      283.94      309.34     16.79 o 
  -7   7  28       54.15       56.83      9.58 o 
  -6   7  28       14.98       19.03      6.73 o 
 -22   1  29       80.89       85.93     12.29 o 
 -21   1  29       67.75       58.97     10.52 o 
 -20   1  29        4.26       13.10      7.49 o 
 -19   1  29        6.56       14.17      6.88 o 
 -18   1  29      171.54      146.84      9.17 o 
 -17   1  29        0.05        5.34      5.26 o 
 -16   1  29      348.36      307.94     10.26 o 
 -15   1  29       15.17       11.18      3.90 o 
 -14   1  29     1688.59     1753.09     25.13 o 
 -13   1  29      534.43      571.16     12.05 o 
 -12   1  29       20.32       33.57      4.93 o 
 -11   1  29        7.99        4.28      3.01 o 
 -10   1  29      112.01       99.65      5.13 o 
  -9   1  29       26.99       25.23      3.39 o 
  -8   1  29      134.10      133.65      5.75 o 
  -7   1  29      518.67      515.38     11.02 o 
  -6   1  29       49.06       43.29      4.28 o 
  -5   1  29      920.66      901.11     15.41 o 
  -4   1  29      533.71      597.96     14.37 o 
  -3   1  29        0.08       -0.38      3.43 o 
  -2   1  29      239.10      215.30      9.41 o 
  -1   1  29        4.62        8.93      3.93 o 
   0   1  29       25.51       30.16      7.51 o 
   1   1  29       68.77       62.67      7.06 o 
   2   1  29        2.63        4.64      4.89 o 
   3   1  29       61.73       81.33      9.46 o 
   4   1  29      151.94      203.67     16.64 o 
   5   1  29      110.44      152.40     11.49 o 
 -21   2  29        0.91        5.15      7.58 o 
 -20   2  29       30.04       24.55      8.59 o 
 -19   2  29        2.71        8.47      6.97 o 
 -18   2  29        0.07       -1.15      4.76 o 
 -17   2  29        0.66        2.43      4.54 o 
 -16   2  29       75.24       82.57      6.88 o 
 -15   2  29       24.44       26.94      5.90 o 
 -14   2  29        0.00        5.79      3.91 o 
 -13   2  29       79.02       71.66      5.33 o 
 -12   2  29        0.07        3.15      3.27 o 
 -11   2  29        8.48       12.67      3.50 o 
 -10   2  29        9.85        9.66      3.50 o 
  -9   2  29       71.60       62.98      4.77 o 
  -8   2  29        1.61        1.16      3.16 o 
  -7   2  29       11.71        4.78      2.98 o 
  -6   2  29      120.91      105.46      6.24 o 
  -5   2  29       14.11       12.75      6.41 o 
  -4   2  29        8.73        7.14      3.58 o 
  -3   2  29       56.31       45.13      4.89 o 
  -2   2  29       20.98       23.33      4.92 o 
  -1   2  29        4.43        6.01      3.64 o 
   0   2  29        3.46       10.35      4.42 o 
   1   2  29       51.63       48.42      8.06 o 
   2   2  29        7.29        8.82      5.86 o 
   3   2  29        0.72       -2.20      6.77 o 
   4   2  29       40.67       45.53     12.65 o 
   5   2  29       14.99       18.42     10.18 o 
 -20   3  29       22.69       25.48      8.58 o 
 -19   3  29        0.17        5.80      6.33 o 
 -18   3  29      168.52      149.93     10.13 o 
 -17   3  29      133.96      111.08      7.33 o 
 -16   3  29        4.82        9.09      4.80 o 
 -15   3  29        9.18        9.75      4.46 o 
 -14   3  29     1087.34     1084.43     22.95 o 
 -13   3  29      329.32      314.66     11.49 o 
 -12   3  29       32.52       39.85      5.17 o 
 -11   3  29       40.33       43.78      5.34 o 
 -10   3  29      340.03      324.80      9.37 o 
  -9   3  29       72.99       77.37      6.29 o 
  -8   3  29       61.24       72.03      6.50 o 
  -7   3  29      203.71      228.71      9.07 o 
  -6   3  29       52.45       46.77      5.34 o 
  -5   3  29       65.19       49.49      5.41 o 
  -4   3  29        0.03        2.47      3.68 o 
  -3   3  29        7.76       12.31      3.97 o 
  -2   3  29      194.17      170.35      8.17 o 
  -1   3  29        9.22        4.02      3.90 o 
   0   3  29       73.93       86.79      7.10 o 
   1   3  29      106.11       89.71      6.59 o 
   2   3  29       23.31       20.99      4.87 o 
   3   3  29      133.60      136.09     10.93 o 
   4   3  29      160.18      172.49     13.89 o 
 -19   4  29       21.45       30.62      7.28 o 
 -18   4  29        4.63        9.48      7.07 o 
 -17   4  29       23.96       28.54      7.47 o 
 -16   4  29       79.26       69.64      8.90 o 
 -15   4  29        1.70        7.19      5.39 o 
 -14   4  29        2.13       -3.41      4.91 o 
 -13   4  29        0.24       10.23      5.19 o 
 -12   4  29      134.00      122.52      8.58 o 
 -11   4  29       24.34       22.81      5.39 o 
 -10   4  29       50.79       52.79      8.91 o 
  -9   4  29      272.96      254.18     10.81 o 
  -8   4  29      156.00      146.37      8.78 o 
  -7   4  29       40.53       40.27      5.41 o 
  -6   4  29      178.49      178.01      8.78 o 
  -5   4  29        0.11        4.04      4.03 o 
  -4   4  29       20.36       19.43      4.42 o 
  -3   4  29      143.98      126.73      7.23 o 
  -2   4  29       10.91        9.30      4.24 o 
  -1   4  29       29.63       39.62      5.89 o 
   0   4  29       95.05       92.67      7.51 o 
   1   4  29       79.57       71.48      6.99 o 
   2   4  29        2.47        7.60      5.19 o 
   3   4  29        1.20        9.56      5.54 o 
 -17   5  29       14.73       21.18      7.86 o 
 -16   5  29       51.00       31.08      9.45 o 
 -15   5  29       87.95       77.32     11.40 o 
 -14   5  29      114.20       79.29     19.48 o 
 -13   5  29      229.54      237.10     15.52 o 
 -12   5  29        2.26       -3.44      5.98 o 
 -11   5  29       26.82       24.73      6.96 o 
 -10   5  29       13.03        6.41     10.63 o 
  -9   5  29       46.27       37.83      6.41 o 
  -8   5  29      250.90      265.31     10.92 o 
  -7   5  29       11.11        9.00      4.95 o 
  -6   5  29      103.42      112.70      9.08 o 
  -5   5  29       80.58       72.32      7.65 o 
  -4   5  29        8.22       18.28      5.10 o 
  -3   5  29       31.47       32.31      6.35 o 
  -2   5  29       11.41        8.23      5.01 o 
  -1   5  29       28.14       26.90      6.05 o 
   0   5  29       23.20       28.42      8.32 o 
   1   5  29        3.43       10.67      6.33 o 
 -15   6  29       25.17       23.82      9.27 o 
 -14   6  29       12.27        5.50      8.12 o 
 -13   6  29       44.44       41.46      9.98 o 
 -12   6  29      295.03      286.64     17.81 o 
 -11   6  29       48.47       39.64     12.92 o 
 -10   6  29       58.23       41.32      9.25 o 
  -9   6  29      349.83      343.34     16.56 o 
  -8   6  29      325.16      339.10     13.86 o 
  -7   6  29        7.21        3.42      5.75 o 
  -6   6  29       97.66       95.84      8.95 o 
  -5   6  29        0.42       -0.03      5.33 o 
  -4   6  29       15.12       21.04      5.54 o 
  -3   6  29       56.62       54.21      7.14 o 
  -2   6  29        4.32        7.76      6.77 o 
 -22   0  30      135.42      129.48     29.10 o 
 -21   0  30      133.58      118.44     15.76 o 
 -20   0  30      368.19      387.51     21.85 o 
 -19   0  30       24.04       29.11      9.99 o 
 -18   0  30        0.37       -1.08      6.65 o 
 -17   0  30        5.41        4.44      7.90 o 
 -16   0  30       41.09       54.64     13.50 o 
 -15   0  30       18.74       45.59     14.99 o 
 -14   0  30      342.44      337.72     14.31 o 
 -13   0  30        0.89       14.28      5.61 o 
 -12   0  30      934.59      961.96     24.92 o 
 -11   0  30      165.87      146.74      9.80 o 
 -10   0  30      503.51      505.93     16.56 o 
  -9   0  30      542.52      536.69     16.01 o 
  -8   0  30       62.75       66.51      6.46 o 
  -7   0  30      241.21      232.77      9.87 o 
  -6   0  30       35.68       26.33      6.41 o 
  -5   0  30      218.39      209.44     11.70 o 
  -4   0  30      382.04      333.91     11.87 o 
  -3   0  30      194.09      181.66     13.50 o 
  -2   0  30        0.47        0.83      5.32 o 
  -1   0  30      621.48      581.59     23.56 o 
   0   0  30      324.20      317.42     17.79 o 
   1   0  30      233.31      251.59     17.35 o 
   2   0  30       67.40       67.20     11.45 o 
   3   0  30       82.37       95.96     21.37 o 
   4   0  30       41.51       55.56     11.88 o 
   5   0  30      237.95      238.33     23.20 o 
 -21   1  30        1.55        4.54      8.82 o 
 -20   1  30       14.84       25.81      8.15 o 
 -19   1  30        1.94       -1.32      6.52 o 
 -18   1  30        1.13        7.13      5.41 o 
 -17   1  30       14.87       20.17      5.14 o 
 -16   1  30       24.73       24.26      4.93 o 
 -15   1  30       54.15       51.06      5.16 o 
 -14   1  30      158.92      154.99      7.04 o 
 -13   1  30       33.41       27.80      4.20 o 
 -12   1  30       42.61       33.42      4.22 o 
 -11   1  30        0.15        3.16      3.16 o 
 -10   1  30        8.82        9.78      3.38 o 
  -9   1  30       16.99       14.44      3.91 o 
  -8   1  30       18.77       14.71      3.97 o 
  -7   1  30        4.38        7.69      3.61 o 
  -6   1  30       22.63       21.15      3.72 o 
  -5   1  30       21.45       16.89      4.02 o 
  -4   1  30        4.14        9.86      3.58 o 
  -3   1  30        1.41        1.81      3.96 o 
  -2   1  30       58.96       57.34      7.54 o 
  -1   1  30       35.37       30.23      7.19 o 
   0   1  30       15.80       15.19      5.32 o 
   1   1  30       16.97       28.58      6.64 o 
   2   1  30        0.08        4.03      4.89 o 
   3   1  30       13.52       13.35      7.31 o 
   4   1  30       41.76       37.16      7.66 o 
   5   1  30       25.84       31.20      9.27 o 
 -21   2  30       68.22       41.45     10.06 o 
 -20   2  30       37.55       35.01      9.22 o 
 -19   2  30        3.48        5.22      6.71 o 
 -18   2  30      297.00      308.61     13.79 o 
 -17   2  30       26.81       33.37      5.84 o 
 -16   2  30      183.05      195.91      9.03 o 
 -15   2  30       37.08       42.04      5.62 o 
 -14   2  30      622.20      622.24     13.15 o 
 -13   2  30      240.23      242.48      8.24 o 
 -12   2  30       38.25       46.37      5.22 o 
 -11   2  30       19.55       13.19      4.09 o 
 -10   2  30      983.53      977.51     16.92 o 
  -9   2  30      400.63      385.70     13.43 o 
  -8   2  30        0.36        5.64      3.35 o 
  -7   2  30       33.49       34.79      4.87 o 
  -6   2  30      237.68      227.45      8.49 o 
  -5   2  30       30.01       21.45      4.19 o 
  -4   2  30       91.02       86.83      6.57 o 
  -3   2  30       61.87       54.54      7.67 o 
  -2   2  30        6.31       11.16      3.96 o 
  -1   2  30       19.71       25.94      4.82 o 
   0   2  30       40.49       40.34      6.80 o 
   1   2  30        4.62       13.78      6.28 o 
   2   2  30      201.39      245.95     14.77 o 
   3   2  30       57.67       83.10     10.47 o 
   4   2  30       40.52       44.51     14.62 o 
 -20   3  30        1.50       -2.59      6.64 o 
 -19   3  30        4.55       14.29      6.66 o 
 -18   3  30       43.31       33.47      7.20 o 
 -17   3  30       41.34       40.64      6.23 o 
 -16   3  30        0.54        1.49      4.31 o 
 -15   3  30      430.67      426.72     14.07 o 
 -14   3  30      977.36     1004.43     22.03 o 
 -13   3  30        9.68       14.98      5.26 o 
 -12   3  30      188.32      169.83      8.17 o 
 -11   3  30       78.43       81.43      6.28 o 
 -10   3  30      252.78      250.58     10.00 o 
  -9   3  30       15.94       16.09      4.89 o 
  -8   3  30       34.81       30.29      5.20 o 
  -7   3  30       13.58       13.42      4.30 o 
  -6   3  30        2.75        9.50      3.94 o 
  -5   3  30       22.58       27.55      4.69 o 
  -4   3  30        5.11       10.44      4.24 o 
  -3   3  30      130.04      118.10      7.89 o 
  -2   3  30      143.90      115.76      7.27 o 
  -1   3  30       15.95       13.61      4.29 o 
   0   3  30       84.28       82.79      6.40 o 
   1   3  30       12.36       10.95      4.65 o 
   2   3  30        5.60       16.08      7.39 o 
   3   3  30      401.87      429.27     23.88 o 
 -19   4  30       17.50       16.57     11.32 o 
 -18   4  30       15.65       18.59      7.58 o 
 -17   4  30        7.46        5.93      6.49 o 
 -16   4  30       36.43       40.03      7.90 o 
 -15   4  30       49.17       49.21      8.25 o 
 -14   4  30      146.38      152.89      9.69 o 
 -13   4  30       29.02       36.95      6.50 o 
 -12   4  30       64.53       67.21      8.35 o 
 -11   4  30       50.07       54.12      6.58 o 
 -10   4  30      290.14      302.97     12.64 o 
  -9   4  30      243.57      241.28     10.76 o 
  -8   4  30       17.14       17.62      4.61 o 
  -7   4  30        3.11        1.14      4.03 o 
  -6   4  30       91.41       79.78      6.71 o 
  -5   4  30        4.25        3.62      4.33 o 
  -4   4  30       44.63       38.14      5.34 o 
  -3   4  30        1.18        5.03      4.01 o 
  -2   4  30        1.73        7.62      4.23 o 
  -1   4  30       69.57       62.48      6.67 o 
   0   4  30       11.55       11.74      4.84 o 
   1   4  30       10.29        8.93      5.29 o 
   2   4  30      179.72      177.18      9.86 o 
 -17   5  30       64.50       58.00      9.37 o 
 -16   5  30       87.98       97.70     13.49 o 
 -15   5  30       27.25       15.53      8.07 o 
 -14   5  30      135.16      118.24     12.62 o 
 -13   5  30        5.69        6.77      6.85 o 
 -12   5  30       72.49       49.12     11.29 o 
 -11   5  30       71.34       74.56     10.92 o 
 -10   5  30       14.03        6.59      7.05 o 
  -9   5  30       98.12       93.90     11.37 o 
  -8   5  30      330.86      309.94     12.67 o 
  -7   5  30      318.08      330.24     13.12 o 
  -6   5  30        6.35       11.07      5.45 o 
  -5   5  30      229.90      208.55     11.09 o 
  -4   5  30      164.76      170.51      9.38 o 
  -3   5  30       26.09       30.70      6.89 o 
  -2   5  30        0.69       -2.17      4.52 o 
  -1   5  30       36.36       34.22      6.85 o 
   0   5  30       21.16        8.51      6.80 o 
 -14   6  30       94.59      104.83     12.95 o 
 -13   6  30       13.10        8.02      7.64 o 
 -12   6  30        3.03       12.00      9.06 o 
 -11   6  30      133.80      102.68     15.76 o 
 -10   6  30        0.28        9.75      8.22 o 
  -9   6  30       77.32       65.19     12.73 o 
  -8   6  30        0.02        4.34      5.79 o 
  -7   6  30        6.51        8.18      5.96 o 
  -6   6  30        9.47       12.30      6.15 o 
  -5   6  30       16.12       22.15      6.48 o 
  -4   6  30        9.41       13.16      6.01 o 
  -3   6  30        5.68       14.11      5.66 o 
 -21   1  31       39.92       46.42      9.45 o 
 -20   1  31        0.45       -0.53      7.04 o 
 -19   1  31       18.48       32.39     14.96 o 
 -18   1  31       13.90       13.49      6.49 o 
 -17   1  31      164.16      161.75      8.79 o 
 -16   1  31        3.76        2.99      4.37 o 
 -15   1  31      599.01      620.05     13.31 o 
 -14   1  31        9.08        7.32      3.96 o 
 -13   1  31      324.05      339.04      9.37 o 
 -12   1  31      770.78      811.86     16.07 o 
 -11   1  31      434.09      443.66     11.17 o 
 -10   1  31      137.63      129.45      9.77 o 
  -9   1  31      237.33      239.84      8.64 o 
  -8   1  31     2042.06     2109.27     30.97 o 
  -7   1  31      526.75      541.24     14.13 o 
  -6   1  31        4.72       10.98      4.08 o 
  -5   1  31      121.17      129.48      9.58 o 
  -4   1  31        3.24        1.24      4.10 o 
  -3   1  31       47.17       43.05      6.06 o 
  -2   1  31        6.94       17.99      6.00 o 
  -1   1  31      125.36      167.47     14.49 o 
   0   1  31       97.66      121.84     10.75 o 
   1   1  31       13.05       13.31      6.41 o 
   2   1  31      160.06      177.26     11.36 o 
   3   1  31      505.23      554.57     27.88 o 
   4   1  31        0.84       10.58      6.72 o 
 -21   2  31       25.13        7.54      8.23 o 
 -20   2  31       16.79       13.74      8.96 o 
 -19   2  31       24.66       11.75      6.69 o 
 -18   2  31      118.29      108.78      9.76 o 
 -17   2  31       68.75       65.52      6.71 o 
 -16   2  31       84.45       84.01      6.93 o 
 -15   2  31       63.11       62.98      6.36 o 
 -14   2  31      171.48      163.17      7.39 o 
 -13   2  31       29.86       31.45      4.92 o 
 -12   2  31       61.84       52.49      5.62 o 
 -11   2  31      216.33      194.08      8.99 o 
 -10   2  31      349.91      345.65     10.38 o 
  -9   2  31       18.04       20.38      4.09 o 
  -8   2  31       24.20       16.14      3.81 o 
  -7   2  31        0.40        3.80      3.60 o 
  -6   2  31       26.07       24.06      5.64 o 
  -5   2  31        9.68       13.91      5.40 o 
  -4   2  31        5.16       20.14      5.26 o 
  -3   2  31        1.36        0.88      4.26 o 
  -2   2  31        0.01        2.88      3.70 o 
  -1   2  31       97.32       93.31      8.77 o 
   0   2  31       56.66       65.91     16.40 o 
   1   2  31      208.90      232.70     14.54 o 
   2   2  31      137.25      161.83     12.97 o 
   3   2  31        7.55        9.88      7.28 o 
 -20   3  31       37.31       37.43      8.21 o 
 -19   3  31        6.78       11.18      6.91 o 
 -18   3  31      219.21      213.10     12.76 o 
 -17   3  31      112.56      111.78     10.39 o 
 -16   3  31       10.26       13.30      6.46 o 
 -15   3  31      592.82      554.30     16.08 o 
 -14   3  31       84.38       88.93      7.91 o 
 -13   3  31        4.16       -0.88      4.58 o 
 -12   3  31       50.71       60.60      6.04 o 
 -11   3  31      175.82      173.69      8.29 o 
 -10   3  31       51.99       81.28      7.34 o 
  -9   3  31       13.18        5.80      4.27 o 
  -8   3  31      556.51      574.59     14.25 o 
  -7   3  31       50.84       56.54      5.81 o 
  -6   3  31       88.93       88.11      7.16 o 
  -5   3  31      231.71      243.17      9.66 o 
  -4   3  31       19.92       14.91      7.55 o 
  -3   3  31      182.50      160.26      9.17 o 
  -2   3  31       28.88       18.94      4.81 o 
  -1   3  31        4.60        7.90      4.12 o 
   0   3  31        4.18       12.74      4.68 o 
   1   3  31        3.18        5.09      6.65 o 
   2   3  31      141.26      155.95     22.57 o 
   3   3  31      323.20      324.36     21.54 o 
 -19   4  31        4.83       -3.53      6.94 o 
 -18   4  31       64.86       71.13      9.59 o 
 -17   4  31       77.03       80.93     11.21 o 
 -16   4  31       29.72       27.37      7.28 o 
 -15   4  31      120.44      115.37     10.48 o 
 -14   4  31      205.09      181.78     12.78 o 
 -13   4  31        0.84       -2.75      5.60 o 
 -12   4  31       48.28       50.89      9.01 o 
 -11   4  31      104.99      104.42     11.00 o 
 -10   4  31      230.33      218.29     12.78 o 
  -9   4  31        9.80       14.13      5.17 o 
  -8   4  31        1.19        3.98      4.41 o 
  -7   4  31        4.75        4.47      4.47 o 
  -6   4  31        1.75        1.66      4.25 o 
  -5   4  31        6.65        7.13      4.56 o 
  -4   4  31       65.40       50.13      7.74 o 
  -3   4  31       11.32       14.86      4.44 o 
  -2   4  31        0.73        6.10      5.07 o 
  -1   4  31       39.38       42.73      6.53 o 
   0   4  31       49.66       41.91      6.42 o 
   1   4  31      158.91      162.81     10.57 o 
 -17   5  31        5.13        7.76      7.27 o 
 -16   5  31       35.60       35.21      9.45 o 
 -15   5  31       31.40       21.56      8.58 o 
 -14   5  31       59.62       55.94      9.90 o 
 -13   5  31        9.42        5.55      7.29 o 
 -12   5  31       66.31       67.50     11.86 o 
 -11   5  31       39.18       41.33      8.76 o 
 -10   5  31        0.12        0.23      5.57 o 
  -9   5  31        0.00       -5.59      5.59 o 
  -8   5  31      204.17      198.69     11.02 o 
  -7   5  31      149.37      160.73     12.00 o 
  -6   5  31        0.69        1.81      5.37 o 
  -5   5  31       49.06       64.09      7.69 o 
  -4   5  31        0.24        4.33      5.33 o 
  -3   5  31        1.35        6.42      4.85 o 
  -2   5  31        8.73       14.57      6.26 o 
  -1   5  31        4.26        0.67      5.42 o 
 -13   6  31       29.03       25.12      9.25 o 
 -12   6  31        8.97        4.07      7.38 o 
 -11   6  31        0.03        2.06      7.63 o 
 -10   6  31       36.39       34.27      8.11 o 
  -9   6  31        5.62        7.88      7.12 o 
  -8   6  31        1.31        5.04      6.02 o 
  -7   6  31       15.12       16.43      8.28 o 
  -6   6  31        5.58       10.80      6.14 o 
  -5   6  31       19.72       13.83      6.51 o 
  -4   6  31       58.60       47.60      7.65 o 
 -21   0  32       57.90       53.70     16.59 o 
 -20   0  32      107.84      107.13     20.24 o 
 -19   0  32        0.06       16.03     12.09 o 
 -18   0  32       52.80       66.36     15.46 o 
 -17   0  32       81.31       95.76     12.79 o 
 -16   0  32      274.48      250.91     14.08 o 
 -15   0  32     1496.01     1504.40     49.47 o 
 -14   0  32      389.31      405.69     16.19 o 
 -13   0  32        2.48        9.49      7.14 o 
 -12   0  32       21.14       18.37      6.13 o 
 -11   0  32       11.59        3.34      5.34 o 
 -10   0  32        0.06        3.73      5.06 o 
  -9   0  32      325.54      368.50     14.19 o 
  -8   0  32       46.96       49.60      8.92 o 
  -7   0  32       34.88       47.12     11.11 o 
  -6   0  32       15.71       20.95      7.36 o 
  -5   0  32       37.51       34.62      6.95 o 
  -4   0  32      174.51      194.29     21.09 o 
  -3   0  32      324.89      327.28     25.59 o 
  -2   0  32        0.65        4.31      7.17 o 
  -1   0  32        0.40       17.28      9.70 o 
   0   0  32        7.27        7.10      9.00 o 
   1   0  32      477.54      448.48     22.71 o 
   2   0  32        0.09       -4.83      7.43 o 
   3   0  32      156.85      172.77     31.21 o 
 -21   1  32       14.81       -2.96      7.82 o 
 -20   1  32        9.48        2.66      7.08 o 
 -19   1  32        1.32        6.35      7.54 o 
 -18   1  32        1.43       11.62      5.93 o 
 -17   1  32       15.78       15.47      5.34 o 
 -16   1  32        3.46        5.16      4.67 o 
 -15   1  32        0.58        4.02      4.05 o 
 -14   1  32       16.67       15.86      4.44 o 
 -13   1  32        3.42        6.98      3.97 o 
 -12   1  32        0.11       -0.23      3.66 o 
 -11   1  32       66.54       65.00      6.30 o 
 -10   1  32        0.86        3.33      3.98 o 
  -9   1  32      139.45      151.24      8.10 o 
  -8   1  32       96.52      100.22      8.34 o 
  -7   1  32       35.72       33.78      4.59 o 
  -6   1  32        0.18        1.78      4.99 o 
  -5   1  32       14.58       12.63      4.83 o 
  -4   1  32       32.50       28.01      5.80 o 
  -3   1  32        0.20        1.89      4.67 o 
  -2   1  32        1.59       10.74      5.90 o 
  -1   1  32        0.21        6.91      5.77 o 
   0   1  32       19.85       19.72      6.62 o 
   1   1  32       31.59       31.82      7.97 o 
   2   1  32       10.92       25.00      7.47 o 
   3   1  32       19.31       47.09      9.25 o 
 -21   2  32       15.48       21.88      9.60 o 
 -20   2  32       53.14       43.62      9.96 o 
 -19   2  32        9.69       10.62     10.67 o 
 -18   2  32       63.20       81.96     11.16 o 
 -17   2  32      232.91      259.38     11.64 o 
 -16   2  32        0.03        6.92      4.82 o 
 -15   2  32      365.02      333.61     10.92 o 
 -14   2  32        2.35        4.07      4.31 o 
 -13   2  32       54.73       41.10      5.86 o 
 -12   2  32        1.36        6.09      3.99 o 
 -11   2  32       99.76      100.33      6.77 o 
 -10   2  32       95.76       77.82      6.25 o 
  -9   2  32       59.05       57.57      6.42 o 
  -8   2  32       89.50       84.83      7.55 o 
  -7   2  32       17.98       13.55      5.05 o 
  -6   2  32        3.78        6.18      4.87 o 
  -5   2  32       40.80       56.28      6.87 o 
  -4   2  32        0.02        5.10      4.66 o 
  -3   2  32        0.38        7.35      4.90 o 
  -2   2  32       32.39       21.54      5.72 o 
  -1   2  32       64.82       57.50      8.87 o 
   0   2  32        9.82       13.06      6.99 o 
   1   2  32      513.76      496.67     19.87 o 
   2   2  32        1.19        7.72      7.02 o 
   3   2  32       13.75       27.89      8.26 o 
 -20   3  32      150.95      127.84     11.46 o 
 -19   3  32      112.36       95.83      9.97 o 
 -18   3  32      281.97      250.29     16.57 o 
 -17   3  32      146.90      185.43     14.39 o 
 -16   3  32       25.69       19.42      6.81 o 
 -15   3  32        3.06        3.58      5.17 o 
 -14   3  32        1.99        9.38      5.31 o 
 -13   3  32        0.01       -4.52      4.52 o 
 -12   3  32        1.06        1.59      4.08 o 
 -11   3  32       43.64       38.87      6.01 o 
 -10   3  32        0.27        0.88      4.41 o 
  -9   3  32      524.08      542.20     15.05 o 
  -8   3  32      320.99      323.55     15.08 o 
  -7   3  32       12.79       15.27      4.55 o 
  -6   3  32       58.09       57.09      7.10 o 
  -5   3  32      232.63      229.21     10.56 o 
  -4   3  32       40.47       38.73      6.74 o 
  -3   3  32       19.73       12.34      4.78 o 
  -2   3  32        4.69        0.91      4.53 o 
  -1   3  32       94.10       76.33      6.99 o 
   0   3  32       16.49       18.57      6.67 o 
   1   3  32        3.77        9.85      6.90 o 
   2   3  32       83.67       95.83     21.37 o 
 -18   4  32       17.26       15.92      7.47 o 
 -17   4  32       37.46       36.52     10.15 o 
 -16   4  32       82.34       80.53     13.08 o 
 -15   4  32      166.10      156.25     11.66 o 
 -14   4  32        0.00        4.13      9.39 o 
 -13   4  32        5.09        1.73      6.41 o 
 -12   4  32        0.00       -3.85      6.03 o 
 -11   4  32        0.46        9.28      5.25 o 
 -10   4  32       16.39        9.64      5.16 o 
  -9   4  32        2.29       -1.66      4.41 o 
  -8   4  32       18.01       14.07      5.10 o 
  -7   4  32        2.18        4.38      4.45 o 
  -6   4  32        0.01       -4.17      4.17 o 
  -5   4  32        0.75        6.12      4.42 o 
  -4   4  32        0.82        3.60      4.99 o 
  -3   4  32       78.46       69.55      7.59 o 
  -2   4  32       12.25       13.04      5.27 o 
  -1   4  32       14.84        9.59      5.13 o 
   0   4  32       16.75       18.12      5.70 o 
 -16   5  32        1.71        2.51      7.90 o 
 -15   5  32       34.50       26.50      8.97 o 
 -14   5  32        4.56        7.94      7.56 o 
 -13   5  32      297.16      325.79     18.53 o 
 -12   5  32      422.24      424.40     19.50 o 
 -11   5  32      243.53      253.48     17.73 o 
 -10   5  32        0.19        1.01      5.61 o 
  -9   5  32      422.56      412.87     14.42 o 
  -8   5  32      635.81      640.88     28.33 o 
  -7   5  32       52.45       44.55     10.16 o 
  -6   5  32        9.33       14.16      5.96 o 
  -5   5  32        1.85        3.08      6.22 o 
  -4   5  32        0.01       11.24      5.51 o 
  -3   5  32       33.48       27.98      6.25 o 
  -2   5  32        1.54        3.45      5.57 o 
 -12   6  32       16.31       21.49      9.85 o 
 -11   6  32        3.42        5.92      7.94 o 
 -10   6  32       14.24       19.24      7.71 o 
  -9   6  32        3.87        2.84      6.68 o 
  -8   6  32        7.31       16.88      6.95 o 
  -7   6  32        3.98        6.50      6.00 o 
  -6   6  32       22.92       25.80      7.02 o 
 -21   1  33      121.06      117.23     12.99 o 
 -20   1  33      448.80      448.21     42.74 o 
 -19   1  33      518.89      541.02     24.88 o 
 -18   1  33     1335.27     1457.65     35.79 o 
 -17   1  33      110.14      130.82     10.01 o 
 -16   1  33       24.95       28.71      7.53 o 
 -15   1  33       12.45       19.53      4.74 o 
 -14   1  33        0.88        8.99      4.18 o 
 -13   1  33       84.67      108.74      6.92 o 
 -12   1  33      342.13      367.92     15.67 o 
 -11   1  33      338.91      348.55     11.46 o 
 -10   1  33       61.31       58.44      6.23 o 
  -9   1  33      993.79     1031.99     20.89 o 
  -8   1  33       31.12       32.84      5.16 o 
  -7   1  33      192.88      220.25     21.31 o 
  -6   1  33      367.93      371.54     15.63 o 
  -5   1  33       79.50       62.48      7.29 o 
  -4   1  33       53.46       48.56     12.38 o 
  -3   1  33      137.85      145.46     14.89 o 
  -2   1  33      119.43      113.74     11.23 o 
  -1   1  33      195.88      207.20     13.47 o 
   0   1  33       21.83       30.16     10.06 o 
   1   1  33       38.55       35.47      8.19 o 
   2   1  33        2.25        9.74      7.13 o 
 -20   2  33        4.89        6.23      7.78 o 
 -19   2  33      158.75      192.77     12.49 o 
 -18   2  33       53.29       42.73      7.75 o 
 -17   2  33        1.84        9.15      5.63 o 
 -16   2  33        0.45        1.31      5.07 o 
 -15   2  33       40.39       48.59      6.85 o 
 -14   2  33        3.86        5.07      4.57 o 
 -13   2  33        0.03        3.76      4.14 o 
 -12   2  33        4.13        5.72      4.25 o 
 -11   2  33      109.56       88.26      8.49 o 
 -10   2  33        6.43        2.57      4.28 o 
  -9   2  33       11.23        7.36      4.82 o 
  -8   2  33        7.96        9.91      4.91 o 
  -7   2  33        7.24        3.33      4.56 o 
  -6   2  33       12.66       20.68      5.41 o 
  -5   2  33       42.70       52.59      6.94 o 
  -4   2  33       31.26       34.73      6.19 o 
  -3   2  33       13.80       19.69      5.90 o 
  -2   2  33        4.52        7.69      5.91 o 
  -1   2  33        2.33       10.57      6.46 o 
   0   2  33       16.84       14.43      7.12 o 
   1   2  33       55.19       87.21     10.77 o 
   2   2  33        7.03        5.58      6.91 o 
 -19   3  33      224.32      199.91     17.23 o 
 -18   3  33      918.64      982.42     38.87 o 
 -17   3  33      313.35      336.53     20.22 o 
 -16   3  33       25.83       31.53      7.43 o 
 -15   3  33       64.02       49.32      8.05 o 
 -14   3  33       20.46       15.00      5.74 o 
 -13   3  33       22.73       22.87      5.31 o 
 -12   3  33      162.96      153.04      9.38 o 
 -11   3  33        6.68       14.31      6.89 o 
 -10   3  33      374.50      390.00     12.99 o 
  -9   3  33      658.84      652.23     15.43 o 
  -8   3  33        0.78       -1.54      3.94 o 
  -7   3  33       41.14       43.99      7.41 o 
  -6   3  33      301.74      313.73     11.87 o 
  -5   3  33      184.61      160.69     12.53 o 
  -4   3  33        7.02        6.78      5.44 o 
  -3   3  33        0.31        6.58      5.37 o 
  -2   3  33       19.16       16.77      5.21 o 
  -1   3  33       91.07       81.11      9.14 o 
   0   3  33        9.85       15.30      7.37 o 
   1   3  33       21.38       37.56     11.09 o 
 -18   4  33        6.25       11.48      7.68 o 
 -17   4  33        1.26       13.10      8.67 o 
 -16   4  33       23.77       20.79      8.66 o 
 -15   4  33      143.89      156.21     13.85 o 
 -14   4  33       31.03       37.63      8.84 o 
 -13   4  33        0.20       -5.97      5.97 o 
 -12   4  33        1.00       -1.68      6.83 o 
 -11   4  33       25.86       28.49      6.83 o 
 -10   4  33        0.06        5.90      5.69 o 
  -9   4  33        4.24        4.05      5.09 o 
  -8   4  33        1.56        0.11      4.78 o 
  -7   4  33       28.96       46.40      6.72 o 
  -6   4  33       42.84       51.15      7.29 o 
  -5   4  33       61.89       74.96      8.68 o 
  -4   4  33        4.48        6.94      5.29 o 
  -3   4  33       18.00       25.82      6.95 o 
  -2   4  33       13.74       19.27      5.86 o 
  -1   4  33        1.37        2.51      5.05 o 
 -15   5  33        4.20       11.08      8.17 o 
 -14   5  33        3.97       -2.31      7.32 o 
 -13   5  33       30.09       37.15      9.88 o 
 -12   5  33      194.75      204.99     15.38 o 
 -11   5  33       76.69       61.29     12.92 o 
 -10   5  33       27.83       30.07      6.89 o 
  -9   5  33       72.72       69.15      9.70 o 
  -8   5  33       78.73       85.42      8.60 o 
  -7   5  33       15.82       18.61      6.26 o 
  -6   5  33       25.86       22.75      6.50 o 
  -5   5  33        0.61       -1.90      5.27 o 
  -4   5  33       59.03       55.99      7.99 o 
  -3   5  33       10.82       10.43      5.80 o 
 -21   0  34      358.49      434.97     33.74 o 
 -20   0  34      779.74      770.69     43.30 o 
 -19   0  34      153.48      183.89     23.34 o 
 -18   0  34       85.62       78.45     17.15 o 
 -17   0  34       52.34       89.10     24.88 o 
 -16   0  34      184.46      207.47     15.12 o 
 -15   0  34      129.47      141.89     14.56 o 
 -14   0  34      134.88      173.10     11.93 o 
 -13   0  34      245.15      268.69     13.55 o 
 -12   0  34      222.01      231.48     14.16 o 
 -11   0  34        5.40       11.60      5.91 o 
 -10   0  34       23.42       20.50      7.76 o 
  -9   0  34      214.31      237.33     16.36 o 
  -8   0  34       78.90       91.28     15.89 o 
  -7   0  34      849.74      897.50     30.97 o 
  -6   0  34      750.12      808.93     42.18 o 
  -5   0  34      770.64      788.68     42.18 o 
  -4   0  34        0.28       -7.87      7.87 o 
  -3   0  34       89.77      102.91     18.28 o 
  -2   0  34       18.39       14.90     10.68 o 
  -1   0  34       11.36        2.25     10.40 o 
   0   0  34        9.05       16.87     12.09 o 
   1   0  34      969.30     1092.63     38.95 o 
   2   0  34      100.60      123.43     15.76 o 
 -20   1  34       12.97       17.81     10.17 o 
 -19   1  34      105.28      116.70     17.01 o 
 -18   1  34      111.11      145.92     12.16 o 
 -17   1  34       19.75       15.67      7.24 o 
 -16   1  34       20.68       19.19      5.89 o 
 -15   1  34        2.88        2.79      4.30 o 
 -14   1  34        1.63        3.04      4.23 o 
 -13   1  34       45.26       44.37      6.04 o 
 -12   1  34       66.72       69.01      6.83 o 
 -11   1  34        0.92        5.36      4.45 o 
 -10   1  34        8.22        9.55      5.68 o 
  -9   1  34       19.99       24.74      5.11 o 
  -8   1  34        1.73        2.76      4.62 o 
  -7   1  34       61.01       70.52      9.01 o 
  -6   1  34       33.64       36.24      7.44 o 
  -5   1  34       94.72      103.54     10.12 o 
  -4   1  34       22.00       11.77      5.87 o 
  -3   1  34       15.91       16.47      6.73 o 
  -2   1  34        1.23        5.93      6.08 o 
  -1   1  34        3.14       14.74      6.66 o 
   0   1  34        1.96       21.40      6.93 o 
   1   1  34        3.06       29.16      8.10 o 
 -20   2  34      996.55     1084.30    102.21 o 
 -19   2  34      490.81      520.03     27.07 o 
 -18   2  34       45.33       47.51      8.00 o 
 -17   2  34        4.25        3.41      5.90 o 
 -16   2  34      316.86      315.76     14.41 o 
 -15   2  34       46.54       43.99      6.93 o 
 -14   2  34        1.25        4.95      5.72 o 
 -13   2  34        0.59        2.59      4.71 o 
 -12   2  34       10.23        9.59      5.03 o 
 -11   2  34       77.84       80.72     13.10 o 
 -10   2  34        8.45        8.51      5.06 o 
  -9   2  34      120.88      117.81     11.12 o 
  -8   2  34       16.71       22.79      6.49 o 
  -7   2  34       29.38       47.07      7.35 o 
  -6   2  34      163.28      197.38     10.93 o 
  -5   2  34       76.89       94.13     13.17 o 
  -4   2  34       56.28       58.91      7.96 o 
  -3   2  34       12.30       13.43      5.83 o 
  -2   2  34        7.66       22.76      7.29 o 
  -1   2  34      120.65      185.40     13.71 o 
   0   2  34      124.85      142.74     12.83 o 
   1   2  34     1145.07     1216.68     34.41 o 
 -19   3  34      450.34      523.15     22.57 o 
 -18   3  34      646.39      773.84     27.01 o 
 -17   3  34        0.35       -3.73      6.97 o 
 -16   3  34        0.19        7.04      6.65 o 
 -15   3  34      119.54      108.85     10.24 o 
 -14   3  34       67.34       58.33      8.16 o 
 -13   3  34      255.48      248.52     14.12 o 
 -12   3  34      151.42      149.34      9.53 o 
 -11   3  34        4.98        4.50      5.03 o 
 -10   3  34       68.81       73.12      7.40 o 
  -9   3  34       17.03       16.87      4.63 o 
  -8   3  34        1.01        3.01      4.18 o 
  -7   3  34      176.18      166.27     12.99 o 
  -6   3  34      171.08      160.54     11.93 o 
  -5   3  34       40.95       51.68      7.67 o 
  -4   3  34       57.58       71.44      8.47 o 
  -3   3  34        1.44        3.49      5.12 o 
  -2   3  34        5.09        3.15      6.40 o 
  -1   3  34       17.93       30.19      8.35 o 
   0   3  34        1.59       11.39      7.47 o 
 -17   4  34       15.00       11.85      8.56 o 
 -16   4  34      118.16      119.73     13.12 o 
 -15   4  34       72.65       56.99     10.18 o 
 -14   4  34       52.84       55.46     11.78 o 
 -13   4  34       32.36       33.22      8.98 o 
 -12   4  34        0.01        4.20      7.09 o 
 -11   4  34        3.91        3.98      6.62 o 
 -10   4  34       59.24       71.44      7.79 o 
  -9   4  34        0.05        2.36      5.15 o 
  -8   4  34       85.34       87.64      8.30 o 
  -7   4  34       89.86       99.09      8.68 o 
  -6   4  34      104.34      118.02      9.13 o 
  -5   4  34       92.37       92.35      8.47 o 
  -4   4  34       79.81       71.94      7.98 o 
  -3   4  34       15.25       16.68      6.47 o 
  -2   4  34       26.32       30.67      6.60 o 
 -15   5  34        3.46        9.00     17.71 o 
 -14   5  34        5.21        7.41      8.70 o 
 -13   5  34       84.08       62.22     10.81 o 
 -12   5  34      168.65      166.96     14.55 o 
 -11   5  34      113.35      127.23     15.74 o 
 -10   5  34       33.95       34.94      7.21 o 
  -9   5  34       51.29       53.71      7.84 o 
  -8   5  34       65.65       54.37      7.76 o 
  -7   5  34      272.36      266.45     17.48 o 
  -6   5  34       35.99       39.67      7.19 o 
  -5   5  34       89.76       85.82      8.85 o 
 -20   1  35     1277.63     1381.12     43.54 o 
 -19   1  35     1473.72     1638.92     47.70 o 
 -18   1  35      131.77      141.09     14.30 o 
 -17   1  35       21.73       23.74      7.68 o 
 -16   1  35        3.38       10.12      5.69 o 
 -15   1  35       10.66       11.64      4.78 o 
 -14   1  35      134.98      141.61      9.10 o 
 -13   1  35      384.88      384.93     17.10 o 
 -12   1  35      362.42      409.09     13.14 o 
 -11   1  35       94.49       94.45      7.59 o 
 -10   1  35       21.03       16.50      5.47 o 
  -9   1  35      563.11      612.98     17.65 o 
  -8   1  35      235.19      256.74     16.83 o 
  -7   1  35      268.20      262.44     14.76 o 
  -6   1  35       54.16       91.28     10.18 o 
  -5   1  35      720.95      842.67     34.87 o 
  -4   1  35       28.28       19.79      8.36 o 
  -3   1  35        9.14       12.81      6.48 o 
  -2   1  35        7.27       11.26      6.73 o 
  -1   1  35        3.03        8.18      6.61 o 
   0   1  35       30.61       44.96      9.22 o 
   1   1  35      245.61      259.52     27.84 o 
 -20   2  35      391.60      401.25     19.21 o 
 -19   2  35        0.32        7.38      6.99 o 
 -18   2  35        0.22        8.90     19.26 o 
 -17   2  35      130.09       91.82     13.69 o 
 -16   2  35      154.77      147.06     12.76 o 
 -15   2  35        9.76       16.31      9.01 o 
 -14   2  35        3.42        6.17      5.32 o 
 -13   2  35       25.70       23.14      5.69 o 
 -12   2  35        5.41       -2.04      4.94 o 
 -11   2  35       31.11       36.02      6.73 o 
 -10   2  35        1.10       -1.39      4.65 o 
  -9   2  35        0.58        3.32      5.00 o 
  -8   2  35        1.49        8.63      5.06 o 
  -7   2  35      224.78      239.67     12.09 o 
  -6   2  35       84.39       80.91      8.27 o 
  -5   2  35       38.60       38.94      8.22 o 
  -4   2  35      126.27      140.42     10.52 o 
  -3   2  35        3.47        9.86      6.75 o 
  -2   2  35        1.85        2.00      6.02 o 
  -1   2  35      168.14      204.09     14.70 o 
   0   2  35       71.23       90.16     11.47 o 
 -18   3  35        0.06        6.32      8.53 o 
 -17   3  35       12.43       26.53      9.10 o 
 -16   3  35       25.24       21.97      8.57 o 
 -15   3  35       27.33       39.96      8.36 o 
 -14   3  35      278.13      296.34     17.23 o 
 -13   3  35      532.48      560.64     18.04 o 
 -12   3  35      347.45      366.58     20.41 o 
 -11   3  35      169.35      131.70     10.12 o 
 -10   3  35       47.24       47.24     11.89 o 
  -9   3  35       18.21       17.51      6.22 o 
  -8   3  35        1.21        6.95      5.60 o 
  -7   3  35       32.45       44.75      7.95 o 
  -6   3  35      210.01      237.27     13.30 o 
  -5   3  35      342.11      374.78     15.08 o 
  -4   3  35        9.80       14.97      6.76 o 
  -3   3  35        1.36        5.51      8.59 o 
  -2   3  35        4.67       10.54      7.40 o 
  -1   3  35       38.25       29.63      9.28 o 
 -17   4  35       49.75       48.33     11.06 o 
 -16   4  35       93.49      108.30     12.98 o 
 -15   4  35       31.43       25.11      8.97 o 
 -14   4  35       14.99       25.29      8.62 o 
 -13   4  35      108.63      119.85     18.71 o 
 -12   4  35       38.10       22.24      8.35 o 
 -11   4  35       45.55       63.09      8.44 o 
 -10   4  35       17.73       21.16      6.13 o 
  -9   4  35       14.53       13.24      5.78 o 
  -8   4  35        5.19       20.69      6.08 o 
  -7   4  35      360.10      397.32     14.04 o 
  -6   4  35      175.61      182.86     10.72 o 
  -5   4  35        0.64        3.75      6.05 o 
  -4   4  35       21.14       15.18      7.60 o 
  -3   4  35        8.68       14.88      7.60 o 
 -13   5  35       15.16       -2.12      7.81 o 
 -12   5  35        1.72        3.13      7.40 o 
 -11   5  35       76.72       74.26     11.62 o 
 -10   5  35       27.50       25.13      6.74 o 
  -9   5  35       15.11       17.33      6.64 o 
  -8   5  35        1.70        7.92      5.97 o 
  -7   5  35       87.21       89.70      9.11 o 
  -6   5  35       86.00      105.98      9.61 o 
 -20   0  36     1349.11     1496.11     64.95 o 
 -19   0  36       45.15       66.64     17.71 o 
 -18   0  36      121.53      102.63     17.99 o 
 -17   0  36       90.47       86.15     12.79 o 
 -16   0  36        1.44        8.68      7.81 o 
 -15   0  36       17.79       24.96      7.92 o 
 -14   0  36      133.88      150.17     11.97 o 
 -13   0  36      544.11      591.04     20.18 o 
 -12   0  36      245.68      244.43     17.79 o 
 -11   0  36      571.37      617.54     31.91 o 
 -10   0  36      417.74      388.64     20.56 o 
  -9   0  36       53.94       42.71     10.09 o 
  -8   0  36       31.50       33.17      9.34 o 
  -7   0  36      740.74      851.38     44.99 o 
  -6   0  36       45.61      107.41     18.28 o 
  -5   0  36       45.99       61.01     16.03 o 
  -4   0  36        2.12       11.25     11.81 o 
  -3   0  36      582.16      656.53     39.93 o 
  -2   0  36      387.14      517.07     35.99 o 
  -1   0  36     2738.57     3338.62    119.78 o 
   0   0  36     1103.98     1205.66     59.05 o 
 -20   1  36       85.44      109.62     14.80 o 
 -19   1  36        2.49       18.23      9.24 o 
 -18   1  36        1.26       10.89      7.22 o 
 -17   1  36        9.09       -1.17      6.73 o 
 -16   1  36        8.59       11.28      6.00 o 
 -15   1  36        6.24       -2.75      5.78 o 
 -14   1  36        0.56       -1.10      5.04 o 
 -13   1  36        2.67       14.38      5.71 o 
 -12   1  36        7.13        6.29      4.66 o 
 -11   1  36       17.39       24.72      5.69 o 
 -10   1  36       32.41       25.19      6.17 o 
  -9   1  36       28.83       40.12      7.83 o 
  -8   1  36       10.08       13.23      6.33 o 
  -7   1  36        4.96       12.46      6.41 o 
  -6   1  36       48.32       46.20      8.51 o 
  -5   1  36        1.93       17.91      9.28 o 
  -4   1  36        0.48        3.03      6.86 o 
  -3   1  36        2.42        4.68      7.44 o 
  -2   1  36        2.05       23.22      9.43 o 
  -1   1  36        6.24       14.79      7.78 o 
   0   1  36       16.67       35.48     10.83 o 
 -19   2  36       10.65        6.53     10.06 o 
 -18   2  36      169.27      213.08     18.61 o 
 -17   2  36      281.47      307.49     33.88 o 
 -16   2  36      104.63      107.28     14.33 o 
 -15   2  36      380.50      460.92     24.34 o 
 -14   2  36      505.92      568.82     17.93 o 
 -13   2  36      494.55      525.80     15.71 o 
 -12   2  36      136.15      123.31     14.77 o 
 -11   2  36       42.84       50.66      7.56 o 
 -10   2  36       13.57       10.54      5.88 o 
  -9   2  36       74.92       67.39      8.02 o 
  -8   2  36      148.30      178.40     14.93 o 
  -7   2  36      908.07     1025.61     24.99 o 
  -6   2  36       13.46       29.42      8.51 o 
  -5   2  36      263.22      289.60     13.94 o 
  -4   2  36        1.20        8.91      6.59 o 
  -3   2  36        5.72       19.36      7.33 o 
  -2   2  36      130.19      172.42     14.93 o 
  -1   2  36     1760.30     2197.45     51.46 o 
 -18   3  36       21.22       26.95      9.11 o 
 -17   3  36        2.92       17.46      8.71 o 
 -16   3  36       15.64       13.42      8.01 o 
 -15   3  36        0.68        8.16      7.00 o 
 -14   3  36       86.80      107.62     11.96 o 
 -13   3  36      284.21      274.05     15.64 o 
 -12   3  36      160.37      155.29     12.27 o 
 -11   3  36      179.48      155.11     12.33 o 
 -10   3  36       52.80       40.70      8.08 o 
  -9   3  36       68.03       84.85      9.99 o 
  -8   3  36       12.30       14.57      6.70 o 
  -7   3  36      274.32      305.59     21.46 o 
  -6   3  36      123.81      133.87     20.21 o 
  -5   3  36       43.60       49.92      8.50 o 
  -4   3  36        8.40       20.67      7.63 o 
  -3   3  36       48.22       52.85      9.88 o 
  -2   3  36        0.74        9.16      7.65 o 
 -16   4  36        2.52       10.49      8.67 o 
 -15   4  36       80.92       83.51     11.86 o 
 -14   4  36      240.55      254.96     17.08 o 
 -13   4  36      138.30      135.59     13.32 o 
 -12   4  36      103.35      102.68     12.12 o 
 -11   4  36       38.37       40.11      7.00 o 
 -10   4  36        1.98        4.40      7.75 o 
  -9   4  36       10.73       13.58      6.08 o 
  -8   4  36       83.43       86.69      8.74 o 
  -7   4  36      342.26      382.53     18.14 o 
  -6   4  36        1.10        2.92      6.53 o 
  -5   4  36        1.51        2.48      6.65 o 
  -4   4  36       28.66       34.00      8.81 o 
 -10   5  36        4.65        9.34      7.12 o 
  -9   5  36      171.21      242.37     25.87 o 
 -19   1  37       35.01       43.74     11.05 o 
 -18   1  37        7.77       21.50      7.76 o 
 -17   1  37        4.14        4.99      8.56 o 
 -16   1  37        6.00        3.45      7.29 o 
 -15   1  37        4.67       10.05      6.28 o 
 -14   1  37       14.79       11.92      6.33 o 
 -13   1  37      149.02      146.47     11.19 o 
 -12   1  37        0.17        9.14      5.33 o 
 -11   1  37        8.51        8.81      5.01 o 
 -10   1  37       22.10       23.18      7.72 o 
  -9   1  37        2.93       -1.10      5.91 o 
  -8   1  37       51.06       46.50      8.80 o 
  -7   1  37      732.69      807.80     25.76 o 
  -6   1  37        0.65        5.58      7.59 o 
  -5   1  37      550.09      603.26     27.23 o 
  -4   1  37      245.29      328.23     20.83 o 
  -3   1  37      582.08      767.03     45.41 o 
  -2   1  37       71.88       93.47     14.41 o 
 -18   2  37       22.31       23.17     10.40 o 
 -17   2  37       10.19        0.19      9.70 o 
 -16   2  37        0.21       -8.15      8.15 o 
 -15   2  37      306.68      328.90     17.27 o 
 -14   2  37      273.00      293.09     23.09 o 
 -13   2  37      230.89      276.63     20.10 o 
 -12   2  37      149.79      125.35     11.45 o 
 -11   2  37       11.71       17.28      6.02 o 
 -10   2  37        0.01        5.20      5.59 o 
  -9   2  37       34.54       38.96      7.06 o 
  -8   2  37       44.67       53.75     15.83 o 
  -7   2  37      130.18      139.63     12.73 o 
  -6   2  37       20.97       19.92     12.91 o 
  -5   2  37        3.37        1.49      6.23 o 
  -4   2  37        5.24        9.63      6.93 o 
  -3   2  37        3.80        3.58      8.86 o 
  -2   2  37        0.06       14.08      8.55 o 
 -17   3  37       54.49       69.32     13.44 o 
 -16   3  37      165.34      167.12     21.93 o 
 -15   3  37        7.12       -5.73      8.14 o 
 -14   3  37        7.56       23.15      9.52 o 
 -13   3  37      120.57      152.57     12.67 o 
 -12   3  37        3.74       14.23      7.06 o 
 -11   3  37      103.84       89.31     14.94 o 
 -10   3  37       53.54       54.79      9.10 o 
  -9   3  37      122.38      126.45     11.70 o 
  -8   3  37        5.07       16.86      6.91 o 
  -7   3  37      460.29      513.84     20.17 o 
  -6   3  37        0.48        7.77      7.45 o 
  -5   3  37       34.77       29.26     10.32 o 
  -4   3  37       13.94       25.85      8.74 o 
 -15   4  37      406.29      423.20     26.64 o 
 -14   4  37      362.10      380.70     19.60 o 
 -13   4  37      298.10      301.40     20.75 o 
 -12   4  37      134.83      143.15     14.79 o 
 -11   4  37       53.74       52.90      7.70 o 
 -10   4  37       25.10       12.92      8.36 o 
  -9   4  37       96.85      115.70     11.63 o 
  -8   4  37       46.30       52.82      9.49 o 
  -7   4  37      199.57      242.64     24.65 o 
  -6   4  37       33.96       34.90     11.47 o 
 -19   0  38      146.82      158.58     22.49 o 
 -18   0  38       69.94       62.98     16.03 o 
 -17   0  38        0.94       10.91      9.44 o 
 -16   0  38      218.59      246.59     20.10 o 
 -15   0  38     1224.44     1423.57     64.95 o 
 -14   0  38      671.03      728.69     30.61 o 
 -13   0  38       70.69       44.61     11.40 o 
 -12   0  38        7.12        9.34      9.23 o 
 -11   0  38       57.96       56.71     11.73 o 
 -10   0  38       88.63       90.41     12.90 o 
  -9   0  38      244.91      333.75     28.68 o 
  -8   0  38      167.48      215.38     25.31 o 
  -7   0  38       11.28       43.30     15.18 o 
  -6   0  38        0.22       -0.84      9.84 o 
  -5   0  38       23.12       43.58     14.34 o 
  -4   0  38       16.81       16.87     13.78 o 
  -3   0  38       31.84       59.33     17.43 o 
  -2   0  38      237.17      235.90     28.68 o 
 -19   1  38        0.26       16.03      9.52 o
[truncated: 7,852 more chars]
